# Supplementary material for: Patterns of within-host genetic diversity in SARS-CoV-2
Source: eLife. 2021 Aug 13;10:e66857. doi: 10.7554/eLife.66857 (PMC8363274; doi:10.7554/eLife.66857)
Supplement: Supplementary file 2. [file elife-66857-supp2.txt]

sampleID	chr	pos	ref	mut	r1_vaf	r2_vaf	r1_pval	r2_pval	vaf	context	gene	aachange	ntchange	codonsub	impact	pid	vaf_ref
CAMB-71A93	MN908947.3	10097	G	A	1	1	0	0	0.999947867792722	GGG	ORF1ab:3C-like-proteinase	G15S	G43A	GGT>AGT	Missense	ORF1ab:3C-like-proteinase	5.21322072776561e-05
CAMB-71A93	MN908947.3	11074	C	INS	0.022	0.044	0.00036	6.6e-10	0.0285238531346266	TCT	ORF1ab:nsp6	.	101-102-insfrshift	.	no-SNV	ORF1ab:nsp6	0.971243027225044
CAMB-71A93	MN908947.3	11075	T	-	0.039	0.06	9.2e-10	2.4e-15	0.0455146941208975	CTT	ORF1ab:nsp6	.	103-103-delfrshift	.	no-SNV	ORF1ab:nsp6	0.954092687111925
CAMB-71A93	MN908947.3	12243	G	T	0.02	0.015	2.5e-10	3e-08	0.018651832460733	CGT	ORF1ab:nsp8	R51L	G152T	CGT>CTT	Missense	ORF1ab:nsp8	0.981086387434555
CAMB-71A93	MN908947.3	12308	C	A	0.013	0.006	1.6e-06	0.0018	0.010776785420031	ACA	ORF1ab:nsp8	Q73K	C217A	CAG>AAG	Missense	ORF1ab:nsp8	0.98902547539795
CAMB-71A93	MN908947.3	12502	AT	-	0.00655	0.0125	0.0027;0.0024	1.5e-05;1.3e-05	0.00945171215441486	CAT	ORF1ab:nsp8	.	411-412-delfrshift	.	no-SNV	ORF1ab:nsp8	0.990622076198351
CAMB-71A93	MN908947.3	13250	T	C	0.0046	0.0092	0.00065	5.1e-06	0.00654651440802432	GTA	ORF1ab:nsp10	Y76H	T226C	TAC>CAC	Missense	ORF1ab:nsp10	0.993430715107078
CAMB-71A93	MN908947.3	13536	C	T	1	1	0	0	0.999702911467617	ACA	ORF1ab:RNA-dependent-RNA-polymerase	Y23Y	C69T	TAC>TAT	Synonymous	ORF1ab:RNA-dependent-RNA-polymerase	0
CAMB-71A93	MN908947.3	14408	C	T	1	1	0	0	0.997871333964049	CCT	ORF1ab:RNA-dependent-RNA-polymerase	P314L	C941T	CCT>CTT	Missense	ORF1ab:RNA-dependent-RNA-polymerase	0.000387030188354692
CAMB-71A93	MN908947.3	15017	C	T	0.019	0.0079	5.2e-08	0.00016	0.011275415896488	GCA	ORF1ab:RNA-dependent-RNA-polymerase	A517V	C1550T	GCA>GTA	Missense	ORF1ab:RNA-dependent-RNA-polymerase	0.988724584103512
CAMB-71A93	MN908947.3	16075	G	T	0.01	0.0068	1.2e-06	4e-05	0.00927034060903098	TGA	ORF1ab:RNA-dependent-RNA-polymerase	D870Y	G2608T	GAT>TAT	Missense	ORF1ab:RNA-dependent-RNA-polymerase	0.988678026633233
CAMB-71A93	MN908947.3	16474	A	G	0.016	0.0098	2.4e-07	6.8e-06	0.0112207390210873	TAG	ORF1ab:helicase	S80G	A238G	AGT>GGT	Missense	ORF1ab:helicase	0.988779260978913
CAMB-71A93	MN908947.3	18651	GCGCACCTGTT	-	0.0129090909090909	0.00490909090909091	0.00025;0.00032;0.00028;0.00032;3.1e-05;2.7e-06;5.5e-06;7.5e-06;0.00011;0.00041;0.00022	5.6e-05;6.5e-05;6.4e-05;7.4e-05;NA;NA;NA;NA;NA;NA;NA	0.00662632326877325	AGC	ORF1ab:3'-to-5'-exonuclease	.	612-622-delfrshift	.	no-SNV	ORF1ab:3'-to-5'-exonuclease	0.987453607908825
CAMB-71A93	MN908947.3	20480	C	T	0.011	0.022	0.00031	4.2e-05	0.0138461538461538	TCA	ORF1ab:endoRNAse	S287L	C860T	TCA>TTA	Missense	ORF1ab:endoRNAse	0.986153846153846
CAMB-71A93	MN908947.3	21980	T	-	0.024	0.018	3.1e-06	1e-04	0.0209050013231014	ATT	S	.	418-418-delfrshift	.	no-SNV	GU280_gp02, spike glycoprotein	0.979094998676899
CAMB-71A93	MN908947.3	23403	A	G	0.99	1	0	0	0.991907364038512	GAT	S	D614G	A1841G	GAT>GGT	Missense	GU280_gp02, spike glycoprotein	0.000130106687483737
CAMB-71A93	MN908947.3	23454	C	T	0.015	0.013	1.5e-08	3e-08	0.0142450142450142	CCT	S	P631L	C1892T	CCT>CTT	Missense	GU280_gp02, spike glycoprotein	0.983706854674597
CAMB-71A93	MN908947.3	23731	C	T	1	1	0	0	0.999813025864755	CCA	S	T723T	C2169T	ACC>ACT	Synonymous	GU280_gp02, spike glycoprotein	0.000124649423496416
CAMB-71A93	MN908947.3	241	C	T	1	0.99	0	0	0.997348042855628	TCG	NA	NA	NA	NA	NA	NA	0.000132597857218627
CAMB-71A93	MN908947.3	26781	CTTGTAGGCTTGATGTGGCTCAGCTACTTCATTGCT	-	0.0182222222222222	0.03225	0.0055;0.02;0.02;0.026;0.01;0.019;0.0053;0.0053;0.003;0.0043;0.0037;0.0051;0.0044;0.0048;0.0062;0.0039;0.0057;0.0047;0.0044;0.0048;0.0061;0.0047;0.0052;0.0044;0.0044;0.0057;0.0042;0.0033;0.0044;0.0055;0.005;0.0039;0.0056;0.0033;0.004;0.0035	0.00027;0.00052;0.00058;0.00097;2e-05;6.6e-05;1.4e-05;1.3e-05;9.3e-06;8.6e-06;6.8e-06;1.1e-05;9.5e-06;1.2e-05;1.9e-05;7.7e-06;1.5e-05;8.8e-06;1.1e-05;1.2e-05;1.8e-05;1.1e-05;1.3e-05;9.8e-06;7.1e-06;1.5e-05;1e-05;4.9e-06;9.9e-06;1.5e-05;1.3e-05;5.4e-06;1.5e-05;3e-06;8.7e-06;4.7e-06	0.0249693306603632	TCT	M	.	259-294-delinframe	.	no-SNV	GU280_gp05	0.980933906539443
CAMB-71A93	MN908947.3	28253	C	T	0.0041	0.014	0.0071	3.8e-07	0.00760227605668553	TCA	ORF8	F120F	C360T	TTC>TTT	Synonymous	GU280_gp09	0.991688383783867
CAMB-71A93	MN908947.3	28881	GGG	AAC	1	1	0;0;0	0;0;0	0.997646267652993	AGG	N	.	608-610-mnv	.	no-SNV	GU280_gp10	0.000689093528785316
CAMB-71A93	MN908947.3	28908	G	T	1	1	0	0	0.999892008639309	GGC	N	G212V	G635T	GGC>GTC	Missense	GU280_gp10	0
CAMB-71A93	MN908947.3	29470	T	C	0.0098	0.0038	8.6e-06	0.0018	0.0080533185226326	ATT	N	D399D	T1197C	GAT>GAC	Synonymous	GU280_gp10	0.991668980838656
CAMB-71A93	MN908947.3	29779	G	T	0.032	0.016	2.7e-10	1.5e-06	0.0210891617725574	GGA	NA	NA	NA	NA	NA	NA	0.978910838227443
CAMB-71A93	MN908947.3	2987	T	-	0.0087	0.0068	1.3e-05	5.1e-05	0.00742864590121204	ATT	ORF1ab:nsp3	.	268-268-delfrshift	.	no-SNV	ORF1ab:nsp3	0.992571354098788
CAMB-71A93	MN908947.3	3037	C	T	1	1	0	0	0.99938529628719	TCT	ORF1ab:nsp3	F106F	C318T	TTC>TTT	Synonymous	ORF1ab:nsp3	0.000122940742562085
CAMB-71A93	MN908947.3	3403	G	A	0.0088	0.0095	6.1e-06	1.7e-06	0.00901101346089665	TGG	ORF1ab:nsp3	V228V	G684A	GTG>GTA	Synonymous	ORF1ab:nsp3	0.98473133830237
CAMB-71A93	MN908947.3	4002	C	T	1	0.99	0	0	0.998861588084622	ACT	ORF1ab:nsp3	T428I	C1283T	ACT>ATT	Missense	ORF1ab:nsp3	9.48676596148373e-05
CAMB-71A93	MN908947.3	5822	C	T	0.02	0.019	3.2e-10	1.3e-09	0.0196287414512834	ACT	ORF1ab:nsp3	L1035F	C3103T	CTT>TTT	Missense	ORF1ab:nsp3	0.975575095479172
CAMB-71A93	MN908947.3	7431	C	T	0.036	0.013	3.2e-17	1.6e-07	0.0308084127505751	TCA	ORF1ab:nsp3	S1571L	C4712T	TCA>TTA	Missense	ORF1ab:nsp3	0.969191587249425
CAMB-71AA2	MN908947.3	11074	C	INS	0.095	0.039	2.4e-32	4.6e-09	0.0879984609888147	TCT	ORF1ab:nsp6	.	101-102-insfrshift	.	no-SNV	ORF1ab:nsp6	0.911534339187072
CAMB-71AA2	MN908947.3	11083	G	-	0.27	0.039	2.3e-130	7.7e-16	0.242954372343301	TGT	ORF1ab:nsp6	.	111-111-delfrshift	.	no-SNV	ORF1ab:nsp6	0
CAMB-71AA2	MN908947.3	11083	G	T	0.73	0.96	6.9e-266	0	0.756922774515344	TGT	ORF1ab:nsp6	L37F	G111T	TTG>TTT	Missense	ORF1ab:nsp6	0
CAMB-71AA2	MN908947.3	13617	G	A	1	1	0	6.4e-70	0.997181113460183	AGG	ORF1ab:RNA-dependent-RNA-polymerase	K50K	G150A	AAG>AAA	Synonymous	ORF1ab:RNA-dependent-RNA-polymerase	0.00281888653981677
CAMB-71AA2	MN908947.3	14805	C	T	1	1	0	0	0.999881136336622	ACT	ORF1ab:RNA-dependent-RNA-polymerase	Y446Y	C1338T	TAC>TAT	Synonymous	ORF1ab:RNA-dependent-RNA-polymerase	0.000118863663378105
CAMB-71AA2	MN908947.3	19983	C	T	0.98	1	2.1e-208	1.5e-35	0.983388704318937	TCT	ORF1ab:endoRNAse	V121V	C363T	GTC>GTT	Synonymous	ORF1ab:endoRNAse	0
CAMB-71AA2	MN908947.3	22713	C	T	1	1	0	0	0.999931101005925	CCT	S	P384L	C1151T	CCT>CTT	Missense	GU280_gp02, spike glycoprotein	3.44494970373433e-05
CAMB-71AA2	MN908947.3	2480	A	G	1	1	0	2.8e-168	1	AAT	ORF1ab:nsp2	I559V	A1675G	ATT>GTT	Missense	ORF1ab:nsp2	0
CAMB-71AA2	MN908947.3	2558	C	T	1	1	0	4.4e-184	1	ACC	ORF1ab:nsp2	P585S	C1753T	CCA>TCA	Missense	ORF1ab:nsp2	0
CAMB-71AA2	MN908947.3	26144	G	T	1	1	7.7e-189	1.8e-16	1	GGT	ORF3a	G251V	G752T	GGT>GTT	Missense	GU280_gp03	0
CAMB-71AA2	MN908947.3	3330	C	T	1	1	0	0	0.998727825288006	ACT	ORF1ab:nsp3	T204I	C611T	ACT>ATT	Missense	ORF1ab:nsp3	0.00021202911866563
CAMB-71AA2	MN908947.3	6367	G	A	1	1	0	2.1e-172	0.999156553113725	AGG	ORF1ab:nsp3	Q1216Q	G3648A	CAG>CAA	Synonymous	ORF1ab:nsp3	0.000656014244880746
CAMB-71AC0	MN908947.3	11074	C	INS	0.03	0.023	4.8e-07	0.00026	0.027692944769398	TCT	ORF1ab:nsp6	.	101-102-insfrshift	.	no-SNV	ORF1ab:nsp6	0.971608261297169
CAMB-71AC0	MN908947.3	11075	T	-	0.036	0.04	7.3e-09	2.2e-10	0.0369797793087996	CTT	ORF1ab:nsp6	.	103-103-delfrshift	.	no-SNV	ORF1ab:nsp6	0.958068671931888
CAMB-71AC0	MN908947.3	14408	C	T	1	1	0	0	0.998221783156335	CCT	ORF1ab:RNA-dependent-RNA-polymerase	P314L	C941T	CCT>CTT	Missense	ORF1ab:RNA-dependent-RNA-polymerase	0.000802667325265498
CAMB-71AC0	MN908947.3	14786	C	T	1	1	0	0	0.999913228339624	GCT	ORF1ab:RNA-dependent-RNA-polymerase	A440V	C1319T	GCT>GTT	Missense	ORF1ab:RNA-dependent-RNA-polymerase	7.59252028287561e-05
CAMB-71AC0	MN908947.3	16965	A	C	0.0052	0.0069	0.00021	3e-05	0.00580032671228012	AAG	ORF1ab:helicase	Q243H	A729C	CAA>CAC	Missense	ORF1ab:helicase	0.994152323681905
CAMB-71AC0	MN908947.3	17646	A	C	0.026	0.017	6.3e-13	1e-09	0.0224548251352594	AAT	ORF1ab:helicase	Q470H	A1410C	CAA>CAC	Missense	ORF1ab:helicase	0.977527493900067
CAMB-71AC0	MN908947.3	23403	A	G	1	1	0	0	0.99780217767562	GAT	S	D614G	A1841G	GAT>GGT	Missense	GU280_gp02, spike glycoprotein	0.000146521488292017
CAMB-71AC0	MN908947.3	241	C	T	1	1	0	0	0.999006597690808	TCG	NA	NA	NA	NA	NA	NA	5.62303193882141e-05
CAMB-71AC0	MN908947.3	26176	C	T	1	1	0	0	1	ACC	ORF3a	P262S	C784T	CCA>TCA	Missense	GU280_gp03	0
CAMB-71AC0	MN908947.3	26314	G	A	1	1	0	0	0.999786004707896	CGT	E	V24M	G70A	GTG>ATG	Missense	GU280_gp04	0.000187245880590627
CAMB-71AC0	MN908947.3	28881	GGG	AAC	1	1	0;0;0	0;0;0	0.99872705621484	AGG	N	.	608-610-mnv	.	no-SNV	GU280_gp10	0.000140739350722462
CAMB-71AC0	MN908947.3	3037	C	T	1	1	0	0	0.999680347781614	TCT	ORF1ab:nsp3	F106F	C318T	TTC>TTT	Synonymous	ORF1ab:nsp3	0.000127860887354558
CAMB-71AC0	MN908947.3	643	C	T	0.023	0.025	1.3e-11	1.1e-12	0.0234933104210139	ACG	ORF1ab:leader-protein	N126N	C378T	AAC>AAT	Synonymous	ORF1ab:leader-protein	0.976212102614459
CAMB-71ADF	MN908947.3	10666	T	C	0.0096	0.0096	4.8e-06	2.7e-06	0.00963341120821436	TTT	ORF1ab:3C-like-proteinase	V204V	T612C	GTT>GTC	Synonymous	ORF1ab:3C-like-proteinase	0.990366588791786
CAMB-71ADF	MN908947.3	11074	C	INS	0.12	0.13	1.7e-59	1.6e-46	0.122159581821324	TCT	ORF1ab:nsp6	.	101-102-insfrshift	.	no-SNV	ORF1ab:nsp6	0.873174788318645
CAMB-71ADF	MN908947.3	11083	G	-	0.19	0.19	2.4e-85	4.6e-85	0.192264606470304	TGT	ORF1ab:nsp6	.	111-111-delfrshift	.	no-SNV	ORF1ab:nsp6	2.89715113471753e-05
CAMB-71ADF	MN908947.3	11083	G	T	0.81	0.81	0	0	0.807503621438918	TGT	ORF1ab:nsp6	L37F	G111T	TTG>TTT	Missense	ORF1ab:nsp6	2.89715113471753e-05
CAMB-71ADF	MN908947.3	11220	T	C	0.038	0.019	1.1e-17	1.6e-10	0.0326144682446293	ATG	ORF1ab:nsp6	M83T	T248C	ATG>ACG	Missense	ORF1ab:nsp6	0.967385531755371
CAMB-71ADF	MN908947.3	11224	C	T	0.13	0.15	3.1e-61	3.1e-71	0.139215569928203	TCT	ORF1ab:nsp6	V84V	C252T	GTC>GTT	Synonymous	ORF1ab:nsp6	0.860725093455171
CAMB-71ADF	MN908947.3	11824	C	T	0.0035	0.013	0.0052	1.6e-05	0.00677966101694915	TCA	ORF1ab:nsp6	I284I	C852T	ATC>ATT	Synonymous	ORF1ab:nsp6	0.993220338983051
CAMB-71ADF	MN908947.3	12406	C	T	0.029	0.038	2.3e-13	2.5e-15	0.0321573524820481	ACA	ORF1ab:nsp8	N105N	C315T	AAC>AAT	Synonymous	ORF1ab:nsp8	0.96721823290665
CAMB-71ADF	MN908947.3	12469	C	A	1	1	0	0	0.999710797893391	CCA	ORF1ab:nsp8	A126A	C378A	GCC>GCA	Synonymous	ORF1ab:nsp8	7.61058175286919e-05
CAMB-71ADF	MN908947.3	13483	A	G	0.0026	0.009	0.0045	6.7e-06	0.00499227386188042	AAG	ORF1ab:RNA-dependent-RNA-polymerase	S6G	A16G	AGT>GGT	Missense	ORF1ab:RNA-dependent-RNA-polymerase	0.994888862474742
CAMB-71ADF	MN908947.3	13506	C	T	0.014	0.011	7.5e-07	2.1e-05	0.0131473540360963	GCG	ORF1ab:RNA-dependent-RNA-polymerase	C13C	C39T	TGC>TGT	Synonymous	ORF1ab:RNA-dependent-RNA-polymerase	0.985438951981528
CAMB-71ADF	MN908947.3	14805	C	T	1	1	0	0	0.999919659355668	ACT	ORF1ab:RNA-dependent-RNA-polymerase	Y446Y	C1338T	TAC>TAT	Synonymous	ORF1ab:RNA-dependent-RNA-polymerase	3.01277416244878e-05
CAMB-71ADF	MN908947.3	23603	C	T	0.031	0.043	8.2e-15	8e-20	0.036431531490505	TCC	S	P681S	C2041T	CCT>TCT	Missense	GU280_gp02, spike glycoprotein	0.963568468509495
CAMB-71ADF	MN908947.3	2480	A	G	1	0.99	0	0	0.997504678727386	AAT	ORF1ab:nsp2	I559V	A1675G	ATT>GTT	Missense	ORF1ab:nsp2	0.000155957579538366
CAMB-71ADF	MN908947.3	24844	C	T	0.016	0.014	1.1e-08	2.6e-08	0.0152733882234852	TCT	S	V1094V	C3282T	GTC>GTT	Synonymous	GU280_gp02, spike glycoprotein	0.984672354624744
CAMB-71ADF	MN908947.3	25522	G	A	0.051	0.074	9.9e-24	3.9e-34	0.0603397473673422	CGG	ORF3a	G44R	G130A	GGA>AGA	Missense	GU280_gp03	0.939634630659253
CAMB-71ADF	MN908947.3	25553	C	A	0.068	0.068	2.9e-31	1.5e-31	0.0683900684762796	GCT	ORF3a	A54D	C161A	GCT>GAT	Missense	GU280_gp03	0.926695896349574
CAMB-71ADF	MN908947.3	2558	C	T	1	1	0	0	0.998162071846282	ACC	ORF1ab:nsp2	P585S	C1753T	CCA>TCA	Missense	ORF1ab:nsp2	0.000167084377610693
CAMB-71ADF	MN908947.3	26144	G	T	1	1	0	0	0.999719337636823	GGT	ORF3a	G251V	G752T	GGT>GTT	Missense	GU280_gp03	0
CAMB-71ADF	MN908947.3	26333	C	T	0.015	0.02	9.5e-08	5.7e-10	0.0166074051993953	ACA	E	T30I	C89T	ACA>ATA	Missense	GU280_gp04	0.983328720165222
CAMB-71ADF	MN908947.3	29028	C	T	0.011	0.0032	1.1e-06	0.0028	0.00749037932930181	GCT	N	A252V	C755T	GCT>GTT	Missense	GU280_gp10	0.992028587135789
CAMB-71ADF	MN908947.3	29272	C	T	0.013	0.0079	1.1e-07	2.5e-05	0.0106514657980456	ACA	N	Y333Y	C999T	TAC>TAT	Synonymous	GU280_gp10	0.989348534201954
CAMB-71ADF	MN908947.3	29373	AGCCTAAAAAGGACAAAAAGAAGAAGGCTGATGAAACTCAAGCCTTACCGCAGAGAC	-	0.00281578947368421	0.0205964912280702	0.0027;0.0027;0.0024;0.0028;0.0019;0.081;0.012;0.0024;0.0024;0.0023;0.0026;0.0023;0.0027;0.005;0.037;0.0068;0.0023;0.0033;0.0037;0.0045;0.0036;0.0071;0.0057;0.0037;0.0023;0.0027;0.0022;0.0023;0.0039;0.0046;0.0038;0.042;0.039;0.0056;0.0023;0.0024;0.0023;0.0022;0.0023;0.0043;0.0023;0.0013;0.0023;0.0023;0.0027;0.0021;0.0025;0.0018;0.00027;0.00048;0.0023;0.01;0.0094;0.0039;0.0032;0.0062;0.0055	7.1e-09;4.6e-09;6.7e-09;9.1e-09;2.7e-09;6.2e-08;8.6e-09;3.1e-09;5.6e-09;2.1e-09;5e-09;5.4e-09;6.1e-09;7.8e-09;1.1e-08;6.8e-09;5.1e-09;5.7e-09;1.2e-09;2.9e-09;3.7e-09;1.1e-08;3.2e-09;5e-09;4.7e-09;3.3e-09;4.8e-09;6.2e-09;7e-09;6.6e-09;5.9e-09;6.8e-08;4.8e-08;6.3e-09;4.7e-09;9.6e-09;5.9e-09;3.6e-09;6.2e-09;6.7e-09;6.1e-09;3e-10;3.9e-09;5.5e-09;3.5e-09;4.3e-09;5.1e-09;3.6e-09;2.9e-09;5.1e-09;6.3e-09…	0.008327706504614	GAG	N	.	1100-1156-delinframe	.	no-SNV	GU280_gp10	0.991896627244853
CAMB-71ADF	MN908947.3	3176	C	T	0.028	0.027	4.3e-14	5.7e-14	0.0280225862044808	ACC	ORF1ab:nsp3	P153S	C457T	CCT>TCT	Missense	ORF1ab:nsp3	0.971360916899021
CAMB-71ADF	MN908947.3	4285	G	A	0.024	0.032	3e-12	4.2e-16	0.0272213510074859	AGG	ORF1ab:nsp3	E522E	G1566A	GAG>GAA	Synonymous	ORF1ab:nsp3	0.972778648992514
CAMB-71ADF	MN908947.3	758	C	T	0.0029	0.0086	0.0025	4.9e-06	0.00448638838475499	ACA	ORF1ab:leader-protein	H165Y	C493T	CAT>TAT	Missense	ORF1ab:leader-protein	0.995470054446461
CAMB-71ADF	MN908947.3	7749	C	T	0.015	0.0088	9.2e-08	3.3e-05	0.012500913809489	ACA	ORF1ab:nsp3	T1677I	C5030T	ACA>ATA	Missense	ORF1ab:nsp3	0.987425981431391
CAMB-71ADF	MN908947.3	9474	C	T	0.0084	0.012	1.2e-05	2.1e-07	0.00936065797246331	GCT	ORF1ab:nsp4	A307V	C920T	GCT>GTT	Missense	ORF1ab:nsp4	0.989412459671923
CAMB-71ADF	MN908947.3	9737	A	G	0.0099	0.0051	2.9e-06	0.00024	0.00811596718892409	TAG	ORF1ab:nsp4	S395G	A1183G	AGT>GGT	Missense	ORF1ab:nsp4	0.991884032811076
CAMB-71ADF	MN908947.3	9835	T	C	1	1	0	0	0.999875896646727	ATC	ORF1ab:nsp4	Y427Y	T1281C	TAT>TAC	Synonymous	ORF1ab:nsp4	4.96413413090422e-05
CAMB-71AEE	MN908947.3	11075	T	-	0.012	0.032	0.00054	9.7e-09	0.0183466147575887	CTT	ORF1ab:nsp6	.	103-103-delfrshift	.	no-SNV	ORF1ab:nsp6	0.971263458847862
CAMB-71AEE	MN908947.3	14408	C	T	1	1	0	0	0.999640955059542	CCT	ORF1ab:RNA-dependent-RNA-polymerase	P314L	C941T	CCT>CTT	Missense	ORF1ab:RNA-dependent-RNA-polymerase	0.000299204117048651
CAMB-71AEE	MN908947.3	16074	TG	-	0.00935	0.0075	3.5e-06;6.1e-06	NA;1.5e-08	0.00883918706264439	CTG	ORF1ab:RNA-dependent-RNA-polymerase	.	2607-2608-delfrshift	.	no-SNV	ORF1ab:RNA-dependent-RNA-polymerase	0.992857751640672
CAMB-71AEE	MN908947.3	16075	G	-	0.0092	0.015	6.1e-06	1.5e-08	0.0106739909871386	TGA	ORF1ab:RNA-dependent-RNA-polymerase	.	2608-2608-delfrshift	.	no-SNV	ORF1ab:RNA-dependent-RNA-polymerase	0.98927666853064
CAMB-71AEE	MN908947.3	17876	C	T	0.0076	0.0091	3.4e-05	6.3e-06	0.00804014259144451	ACT	ORF1ab:helicase	T547I	C1640T	ACT>ATT	Missense	ORF1ab:helicase	0.991901735895846
CAMB-71AEE	MN908947.3	18123	T	A	0.0027	0.011	0.0027	7.6e-07	0.00712250712250712	GTG	ORF1ab:3'-to-5'-exonuclease	S28R	T84A	AGT>AGA	Missense	ORF1ab:3'-to-5'-exonuclease	0.992830009496676
CAMB-71AEE	MN908947.3	22858	C	T	0.018	0.03	3.4e-09	1.5e-14	0.023121387283237	GCG	S	C432C	C1296T	TGC>TGT	Synonymous	GU280_gp02, spike glycoprotein	0.976878612716763
CAMB-71AEE	MN908947.3	22858	CG	TA	0.009037	0.0182	3.4e-09;0.49	1.5e-14;2.9e-05	0.0128317806292846	GCG	S	.	1296-1297-mnv	.	no-SNV	GU280_gp02, spike glycoprotein	0.976878612716763
CAMB-71AEE	MN908947.3	23403	A	G	1	1	0	0	0.999907768930427	GAT	S	D614G	A1841G	GAT>GGT	Missense	GU280_gp02, spike glycoprotein	7.17352763345323e-05
CAMB-71AEE	MN908947.3	241	C	T	1	1	0	0	0.999612671749501	TCG	NA	NA	NA	NA	NA	NA	0.000244628368736494
CAMB-71AEE	MN908947.3	24130	C	T	0.0037	0.009	0.0045	1.8e-05	0.00552147239263804	ACG	S	N856N	C2568T	AAC>AAT	Synonymous	GU280_gp02, spike glycoprotein	0.994425180048013
CAMB-71AEE	MN908947.3	24173	G	-	0.0095	0.011	2.9e-06	5.3e-07	0.0104686965446459	TGC	S	.	2611-2611-delfrshift	.	no-SNV	GU280_gp02, spike glycoprotein	0.989531303455354
CAMB-71AEE	MN908947.3	26028	C	T	0.024	0.035	1.3e-08	7.9e-09	0.0272511848341232	ACC	ORF3a	Y212Y	C636T	TAC>TAT	Synonymous	GU280_gp03	0.972748815165877
CAMB-71AEE	MN908947.3	28000	C	T	0.005	0.0093	0.00078	1.5e-05	0.00707018451457148	CCG	ORF8	P36L	C107T	CCG>CTG	Missense	GU280_gp09	0.992929815485428
CAMB-71AEE	MN908947.3	28253	C	T	0.014	0.0045	4e-07	0.0043	0.0110375821028199	TCA	ORF8	F120F	C360T	TTC>TTT	Synonymous	GU280_gp09	0.988604375524717
CAMB-71AEE	MN908947.3	28793	G	C	0.0061	0.0087	9.7e-05	7.5e-06	0.0071497986949882	AGA	N	E174Q	G520C	GAA>CAA	Missense	GU280_gp10	0.991808968485353
CAMB-71AEE	MN908947.3	28881	GGG	AAC	1	1	0;0;0	0;0;0	0.999701692892833	AGG	N	.	608-610-mnv	.	no-SNV	GU280_gp10	0
CAMB-71AEE	MN908947.3	29642	C	T	0.01	0.0036	2.1e-05	0.0053	0.00634920634920635	ACA	ORF10	Q29*	C85T	CAA>TAA	Nonsense	GU280_gp11	0.993650793650794
CAMB-71AEE	MN908947.3	3037	C	T	1	1	0	0	0.999817817453088	TCT	ORF1ab:nsp3	F106F	C318T	TTC>TTT	Synonymous	ORF1ab:nsp3	0
CAMB-71AEE	MN908947.3	3216	GTCAACAAACTGTTG	-	0.000933333333333333	0.0170666666666667	NA;NA;NA;NA;NA;NA;NA;NA;NA;NA;NA;NA;NA;NA;1.3e-06	5.3e-09;5.8e-09;9.3e-09;9.3e-09;1.9e-08;1.2e-08;1e-08;6.3e-09;5.1e-09;7e-09;6.7e-09;1.2e-08;3.5e-09;6e-09;6.1e-08	0.00537803780378038	AGT	ORF1ab:nsp3	.	497-511-delinframe	.	no-SNV	ORF1ab:nsp3	0.99452492300673
CAMB-71AEE	MN908947.3	3230	G	-	0.014	0.017	1.3e-06	6.1e-08	0.0146759531454932	TGG	ORF1ab:nsp3	.	511-511-delfrshift	.	no-SNV	ORF1ab:nsp3	0.985233594138664
CAMB-71AEE	MN908947.3	3361	A	T	0.012	0.0085	4.6e-07	1.1e-05	0.0109198727220133	TAA	ORF1ab:nsp3	L214F	A642T	TTA>TTT	Missense	ORF1ab:nsp3	0.988959598881496
CAMB-71AEE	MN908947.3	4782	C	T	0.0078	0.012	2.5e-05	2.7e-07	0.00975956895237127	TCA	ORF1ab:nsp3	S688L	C2063T	TCA>TTA	Missense	ORF1ab:nsp3	0.990240431047629
CAMB-71AEE	MN908947.3	6990	C	T	0.016	0.01	2.1e-05	0.0018	0.0138648180242634	TCT	ORF1ab:nsp3	S1424F	C4271T	TCT>TTT	Missense	ORF1ab:nsp3	0.986135181975737
CAMB-71AEE	MN908947.3	7553	G	T	0.012	0.015	7.2e-07	8.3e-08	0.0123293338849814	TGT	ORF1ab:nsp3	V1612F	G4834T	GTT>TTT	Missense	ORF1ab:nsp3	0.98444352503103
CAMB-71AEE	MN908947.3	8002	T	C	1	1	0	0	0.99996172395315	ATG	ORF1ab:nsp3	D1761D	T5283C	GAT>GAC	Synonymous	ORF1ab:nsp3	3.82760468498813e-05
CAMB-71AEE	MN908947.3	8377	A	-	0.023	0.0099	2.9e-07	0.0043	0.0150607038573844	CAA	ORF1ab:nsp3	.	5658-5658-delfrshift	.	no-SNV	ORF1ab:nsp3	0.984631934839404
CAMB-71AEE	MN908947.3	872	G	T	0.0074	0.0033	2.3e-05	0.00091	0.00605520459251881	AGA	ORF1ab:nsp2	D23Y	G67T	GAC>TAC	Missense	ORF1ab:nsp2	0.993879262890246
CAMB-71AEE	MN908947.3	9491	C	T	0.022	0.032	3.9e-11	3.4e-13	0.0238120776574064	TCA	ORF1ab:nsp4	H313Y	C937T	CAT>TAT	Missense	ORF1ab:nsp4	0.976187922342594
CAMB-71AEE	MN908947.3	9511	T	C	0.0075	0.0095	3.3e-05	3.7e-06	0.00828910336319124	CTT	ORF1ab:nsp4	T319T	T957C	ACT>ACC	Synonymous	ORF1ab:nsp4	0.991685193990721
CAMB-71AEE	MN908947.3	9603	C	T	0.0073	0.0093	2.4e-05	2.6e-06	0.00811857948973522	ACA	ORF1ab:nsp4	T350I	C1049T	ACA>ATA	Missense	ORF1ab:nsp4	0.991849267720206
CAMB-71AEE	MN908947.3	9838	A	-	0.011	0.0053	2.1e-06	0.00071	0.00887902330743618	TAA	ORF1ab:nsp4	.	1284-1284-delfrshift	.	no-SNV	ORF1ab:nsp4	0.99107272113111
CAMB-71AFD	MN908947.3	10243	T	C	0.4	0.58	8.7e-208	0	0.498728253128497	ATC	ORF1ab:3C-like-proteinase	N63N	T189C	AAT>AAC	Synonymous	ORF1ab:3C-like-proteinase	0.501271746871503
CAMB-71AFD	MN908947.3	1059	C	T	1	1	0	0	1	ACC	ORF1ab:nsp2	T85I	C254T	ACC>ATC	Missense	ORF1ab:nsp2	0
CAMB-71AFD	MN908947.3	11074	CT	-	0.065015	0.0345	NA;3.1e-31	1.4e-20;2.7e-10	0.0581185991133138	TCT	ORF1ab:nsp6	.	102-103-delfrshift	.	no-SNV	ORF1ab:nsp6	0.973031508361274
CAMB-71AFD	MN908947.3	11075	T	-	0.13	0.038	3.1e-31	2.7e-10	0.100314727055674	CTT	ORF1ab:nsp6	.	103-103-delfrshift	.	no-SNV	ORF1ab:nsp6	0.899540570849763
CAMB-71AFD	MN908947.3	14408	C	T	0.97	1	0	0	0.985908678560629	CCT	ORF1ab:RNA-dependent-RNA-polymerase	P314L	C941T	CCT>CTT	Missense	ORF1ab:RNA-dependent-RNA-polymerase	0.000393105533716359
CAMB-71AFD	MN908947.3	23240	CTGC	TCTG	0.0137675	0.02475	0.5;0.48;6.3e-24;0.48	2.7e-11;6.7e-11;2.2e-11;1.8e-11	0.00817712177121771	TCT	S	.	1678-1681-mnv	.	no-SNV	GU280_gp02, spike glycoprotein	0.991685202048097
CAMB-71AFD	MN908947.3	23403	A	G	1	1	0	0	0.999843202098241	GAT	S	D614G	A1841G	GAT>GGT	Missense	GU280_gp02, spike glycoprotein	9.97804829375374e-05
CAMB-71AFD	MN908947.3	241	C	T	1	1	0	0	0.999748420640689	TCG	NA	NA	NA	NA	NA	NA	0.000167719572874154
CAMB-71AFD	MN908947.3	25563	G	T	1	1	0	0	0.999900299102692	AGA	ORF3a	Q57H	G171T	CAG>CAT	Missense	GU280_gp03	4.98504486540379e-05
CAMB-71AFD	MN908947.3	26724	G	T	0.049	0.014	3.5e-23	2.8e-08	0.0338216055075386	TGC	M	A68S	G202T	GCT>TCT	Missense	GU280_gp05	0.966156947691252
CAMB-71AFD	MN908947.3	27923	C	T	0.055	0.058	1.5e-18	2.5e-20	0.0566140446379967	TCA	ORF8	I10I	C30T	ATC>ATT	Synonymous	GU280_gp09	0.943385955362003
CAMB-71AFD	MN908947.3	3037	C	T	1	1	2.1999755078019e-319	0	0.999622213826974	TCT	ORF1ab:nsp3	F106F	C318T	TTC>TTT	Synonymous	ORF1ab:nsp3	0
CAMB-71AFD	MN908947.3	8318	CC	-	0.0014	0.02	0.015;0.0061	9.2e-11;4e-11	0.00819814098493159	ACC	ORF1ab:nsp3	.	5599-5600-delfrshift	.	no-SNV	ORF1ab:nsp3	0.991710798986875
CAMB-71B09	MN908947.3	13914	T	G	0.0062	0.015	6.1e-05	6.9e-07	0.00873362445414847	ATA	ORF1ab:RNA-dependent-RNA-polymerase	N149K	T447G	AAT>AAG	Missense	ORF1ab:RNA-dependent-RNA-polymerase	0.98981077147016
CAMB-71B09	MN908947.3	14408	C	T	1	1	0	0	0.998362802881467	CCT	ORF1ab:RNA-dependent-RNA-polymerase	P314L	C941T	CCT>CTT	Missense	ORF1ab:RNA-dependent-RNA-polymerase	0.00163719711853307
CAMB-71B09	MN908947.3	19140	C	T	1	1	0	3.2e-123	0.998630136986301	TCT	ORF1ab:3'-to-5'-exonuclease	F367F	C1101T	TTC>TTT	Synonymous	ORF1ab:3'-to-5'-exonuclease	0.000684931506849315
CAMB-71B09	MN908947.3	23403	A	G	1	1	0	0	0.99986868885825	GAT	S	D614G	A1841G	GAT>GGT	Missense	GU280_gp02, spike glycoprotein	6.56555708751888e-05
CAMB-71B09	MN908947.3	241	C	T	1	1	0	0	1	TCG	NA	NA	NA	NA	NA	NA	0
CAMB-71B09	MN908947.3	28881	GGG	AAC	1	1	2.8000182346761e-319;0;0	3.9e-148;1.2e-150;3.4e-173	1	AGG	N	.	608-610-mnv	.	no-SNV	GU280_gp10	0
CAMB-71B09	MN908947.3	3037	C	T	1	1	2.1e-100	1.8e-217	0.997607655502392	TCT	ORF1ab:nsp3	F106F	C318T	TTC>TTT	Synonymous	ORF1ab:nsp3	0.00239234449760766
CAMB-71B18	MN908947.3	11074	C	INS	0.025	0.026	2.7e-05	5.4e-05	0.0255079070290956	TCT	ORF1ab:nsp6	.	101-102-insfrshift	.	no-SNV	ORF1ab:nsp6	0.974295120715853
CAMB-71B18	MN908947.3	11075	T	-	0.029	0.025	1.7e-07	5.1e-07	0.0273464033916567	CTT	ORF1ab:nsp6	.	103-103-delfrshift	.	no-SNV	ORF1ab:nsp6	0.969514908767245
CAMB-71B18	MN908947.3	14408	C	T	1	1	0	0	0.998784086562107	CCT	ORF1ab:RNA-dependent-RNA-polymerase	P314L	C941T	CCT>CTT	Missense	ORF1ab:RNA-dependent-RNA-polymerase	0.000396196513470681
CAMB-71B18	MN908947.3	16206	G	T	1	1	0	0	0.999597963012597	AGG	ORF1ab:RNA-dependent-RNA-polymerase	E913D	G2739T	GAG>GAT	Missense	ORF1ab:RNA-dependent-RNA-polymerase	0
CAMB-71B18	MN908947.3	21931	T	C	0.0026	0.0071	0.0045	4.7e-05	0.0048384898459861	CTA	S	A123A	T369C	GCT>GCC	Synonymous	GU280_gp02, spike glycoprotein	0.995161510154014
CAMB-71B18	MN908947.3	23403	A	G	1	1	0	0	0.998737373737374	GAT	S	D614G	A1841G	GAT>GGT	Missense	GU280_gp02, spike glycoprotein	0.000106837606837607
CAMB-71B18	MN908947.3	241	C	T	1	1	0	0	0.999901978082299	TCG	NA	NA	NA	NA	NA	NA	7.84175341606383e-05
CAMB-71B18	MN908947.3	26333	C	T	0.017	0.014	1.7e-08	1.2e-07	0.0156568733939121	ACA	E	T30I	C89T	ACA>ATA	Missense	GU280_gp04	0.984290142262961
CAMB-71B18	MN908947.3	28473	C	T	0.0088	0.0069	6.9e-06	4.1e-05	0.00782841394735791	CCT	N	P67L	C200T	CCT>CTT	Missense	GU280_gp10	0.992131645165156
CAMB-71B18	MN908947.3	28881	GGG	AAC	1	1	0;0;0	0;0;0	0.999886602029824	AGG	N	.	608-610-mnv	.	no-SNV	GU280_gp10	0.000124138787164049
CAMB-71B18	MN908947.3	3037	C	T	1	1	0	0	0.999478895257947	TCT	ORF1ab:nsp3	F106F	C318T	TTC>TTT	Synonymous	ORF1ab:nsp3	0.000130276185513288
CAMB-71B18	MN908947.3	9165	C	T	0.035	0.011	1.3e-16	9e-07	0.0239470723941353	ACC	ORF1ab:nsp4	T204I	C611T	ACC>ATC	Missense	ORF1ab:nsp4	0.976033861465424
CAMB-71B18	MN908947.3	9479	G	T	0.0057	0.013	0.00024	2.1e-07	0.00777349069450749	TGG	ORF1ab:nsp4	G309C	G925T	GGT>TGT	Missense	ORF1ab:nsp4	0.992113027689514
CAMB-71B18	MN908947.3	9483	A	G	0.028	0.011	2.3e-13	1.6e-06	0.0228564994651804	GAA	ORF1ab:nsp4	E310G	A929G	GAA>GGA	Missense	ORF1ab:nsp4	0.97714350053482
CAMB-71B18	MN908947.3	9491	C	T	0.18	0.16	5.6e-84	3.9e-70	0.177943402818214	TCA	ORF1ab:nsp4	H313Y	C937T	CAT>TAT	Missense	ORF1ab:nsp4	0.822056597181786
CAMB-71B18	MN908947.3	9634	A	C	0.099	0.13	1.5e-45	4.1e-60	0.112805154732734	TAG	ORF1ab:nsp4	L360F	A1080C	TTA>TTC	Missense	ORF1ab:nsp4	0.884459310541532
CAMB-71B18	MN908947.3	9924	C	T	0.11	0.12	3.4e-47	5.5e-56	0.113257308420935	GCA	ORF1ab:nsp4	A457V	C1370T	GCA>GTA	Missense	ORF1ab:nsp4	0.886742691579065
CAMB-71B18	MN908947.3	9962	C	T	0.0036	0.012	0.0023	3.6e-07	0.00721275947309607	TCA	ORF1ab:nsp4	H470Y	C1408T	CAT>TAT	Missense	ORF1ab:nsp4	0.992719515085842
CAMB-71B27	MN908947.3	10035	TCACCTCAGCTGTT	-	0.00802857142857143	0.000807857142857143	0.00031;0.00044;0.00018;0.00051;0.00043;0.00039;0.00047;0.00035;0.00048;0.00038;1.7e-06;5.8e-06;5.7e-11;2.7e-07	NA;NA;NA;NA;NA;NA;NA;NA;NA;NA;NA;NA;0.0042;0.0014	0.00314619596306284	ATC	ORF1ab:nsp4	.	1481-1494-delfrshift	.	no-SNV	ORF1ab:nsp4	0.996564156945917
CAMB-71B27	MN908947.3	10516	TGACTGTGTCTCTTTTTGTT	-	0.0006583	0.0217	NA;NA;NA;NA;NA;NA;NA;NA;NA;NA;NA;NA;0.0064;0.0058;NA;NA;NA;NA;NA;NA	1.3e-08;8.5e-09;6.4e-09;5e-09;3.5e-09;2.8e-08;1.1e-08;1.9e-09;4.4e-08;9.3e-08;1.3e-08;4.5e-09;1.1e-10;1.4e-06;5.8e-08;7.4e-10;2.2e-10;6.5e-11;4.8e-11;6.3e-11	0.00653960332143011	ATG	ORF1ab:3C-like-proteinase	.	462-481-delfrshift	.	no-SNV	ORF1ab:3C-like-proteinase	0.993652102225886
CAMB-71B27	MN908947.3	11075	T	-	0.032	0.046	3.9e-08	8.7e-12	0.0364364536001666	CTT	ORF1ab:nsp6	.	103-103-delfrshift	.	no-SNV	ORF1ab:nsp6	0.957868436845522
CAMB-71B27	MN908947.3	11075	TT	-	0.0197	0.0230385	3.9e-08;0.00068	8.7e-12;0.48	0.0208036372573114	CTT	ORF1ab:nsp6	.	103-104-delfrshift	.	no-SNV	ORF1ab:nsp6	0.957868436845522
CAMB-71B27	MN908947.3	11893	GCA	TGC	0.00406666666666667	0.01	0.0044;0.00095;0.0011	6.9e-06;1.8e-06;1.9e-06	0.0067267362328016	TGC	ORF1ab:nsp7	.	51-53-mnv	.	no-SNV	ORF1ab:nsp7	0.992979825517993
CAMB-71B27	MN908947.3	11897	C	A	0.004	0.01	0.0012	2e-06	0.00664571171980242	ACA	ORF1ab:nsp7	Q19K	C55A	CAA>AAA	Missense	ORF1ab:nsp7	0.986315671306691
CAMB-71B27	MN908947.3	11897	CA	TC	0.002079	0.013	0.45;0.0011	4.2e-09;1.6e-06	0.00686408435598406	ACA	ORF1ab:nsp7	.	55-56-mnv	.	no-SNV	ORF1ab:nsp7	0.986315671306691
CAMB-71B27	MN908947.3	11900	CTCAGAGTAGA	ACTCAGAGTAG	0.00405454545454545	0.0100727272727273	0.0013;0.0018;0.0016;0.0012;0.0011;0.0016;0.0013;0.001;0.001;0.0013;0.0018	2.1e-06;2.7e-06;2.6e-06;1.8e-06;1.9e-06;2.9e-06;1.9e-06;1.7e-06;1.3e-06;2.1e-06;3.9e-06	0.00665245971879264	ACT	ORF1ab:nsp7	.	58-68-mnv	.	no-SNV	ORF1ab:nsp7	0.99333408399955
CAMB-71B27	MN908947.3	11912	TCATCATCTA	ATCATCATCT	0.00407	0.01016	0.0011;0.0021;0.00087;0.0013;0.0023;0.00083;0.0012;0.0019;0.0012;0.0012	1.8e-06;3.9e-06;6.5e-07;2.3e-06;4.4e-06;8.8e-07;2.2e-06;5.7e-06;1.3e-06;3.2e-06	0.00656205084705827	ATC	ORF1ab:nsp7	.	70-79-mnv	.	no-SNV	ORF1ab:nsp7	0.990872246286769
CAMB-71B27	MN908947.3	11924	T	A	0.0043	0.011	0.00096	1.2e-06	0.00704251093538679	ATT	ORF1ab:nsp7	L28M	T82A	TTG>ATG	Missense	ORF1ab:nsp7	0.992933120514664
CAMB-71B27	MN908947.3	11926	GTG	TGT	0.00406666666666667	0.01	0.0019;0.0012;0.0017	3.4e-06;2e-06;3.1e-06	0.00662743529680626	TGT	ORF1ab:nsp7	.	84-86-mnv	.	no-SNV	ORF1ab:nsp7	0.993131442855669
CAMB-71B27	MN908947.3	11931	CTCA	GCTC	0.004125	0.01025	0.0012;0.0018;0.0018;0.0011	1.9e-06;4.3e-06;3.1e-06;1.3e-06	0.00669138154647813	GCT	ORF1ab:nsp7	.	89-92-mnv	.	no-SNV	ORF1ab:nsp7	0.993234691764273
CAMB-71B27	MN908947.3	11936	TGTGTC	ATGTGT	0.00405	0.00998333333333333	0.0011;0.0024;0.0011;0.0018;0.0012;0.0037	2e-06;3.8e-06;2.1e-06;2.6e-06;2.4e-06;6.1e-06	0.00665301352586576	ATG	ORF1ab:nsp7	.	94-99-mnv	.	no-SNV	ORF1ab:nsp7	0.993177285609321
CAMB-71B27	MN908947.3	11943	AGT	CAG	0.0041	0.0103333333333333	0.0012;0.0016;0.001	2.1e-06;3e-06;1.2e-06	0.00665576833255488	CAG	ORF1ab:nsp7	.	101-103-mnv	.	no-SNV	ORF1ab:nsp7	0.993250817375058
CAMB-71B27	MN908947.3	11947	ACACA	TACAC	0.00414	0.0102	0.0013;0.0012;0.0012;0.0011;0.00086	2.5e-06;2e-06;2.2e-06;1.8e-06;9.9e-07	0.00674644326113047	TAC	ORF1ab:nsp7	.	105-109-mnv	.	no-SNV	ORF1ab:nsp7	0.993393379397131
CAMB-71B27	MN908947.3	11953	TGACAT	ATGACA	0.0041	0.0101166666666667	0.0013;0.0022;0.0016;0.0017;0.00089;0.001	4.5e-06;3.3e-06;2.3e-06;5.1e-06;9.5e-07;1.9e-06	0.00664182133500609	ATG	ORF1ab:nsp7	.	111-116-mnv	.	no-SNV	ORF1ab:nsp7	0.993713477271329
CAMB-71B27	MN908947.3	11960	C	T	0.01	0.01	4e-06	3.1e-06	0.0100630269490463	TCT	ORF1ab:nsp7	L40F	C118T	CTC>TTC	Missense	ORF1ab:nsp7	0.987098986602339
CAMB-71B27	MN908947.3	11960	CTCT	TCTC	0.005625	0.01025	4e-06;0.0019;0.0023;0.0013	3.1e-06;2.7e-06;4e-06;1.4e-06	0.00673035688759708	TCT	ORF1ab:nsp7	.	118-121-mnv	.	no-SNV	ORF1ab:nsp7	0.987098986602339
CAMB-71B27	MN908947.3	11965	AGCTA	TAGCT	0.00408	0.01	0.0011;0.0013;0.0012;0.0018;0.0011	2e-06;1.8e-06;1.7e-06;3.3e-06;1.6e-06	0.00668963165877	TAG	ORF1ab:nsp7	.	123-127-mnv	.	no-SNV	ORF1ab:nsp7	0.993293783853495
CAMB-71B27	MN908947.3	11972	GATACTACTGA	AGATACTACTG	0.00409090909090909	0.0101636363636364	0.0011;0.0013;0.0014;0.0013;0.0012;0.002;0.0011;0.0012;0.0028;0.0016;0.0014	2e-06;1.4e-06;2.8e-06;1.9e-06;2.3e-06;3e-06;1.8e-06;2.1e-06;4.9e-06;2.9e-06;2.3e-06	0.00668984219140116	AGA	ORF1ab:nsp7	.	130-140-mnv	.	no-SNV	ORF1ab:nsp7	0.993289317025652
CAMB-71B27	MN908947.3	11984	GC	AG	0.0042	0.01015	0.00081;0.0016	9.9e-07;4.1e-06	0.00675484418826072	AGC	ORF1ab:nsp7	.	142-143-mnv	.	no-SNV	ORF1ab:nsp7	0.992279132562653
CAMB-71B27	MN908947.3	11987	T	C	0.0044	0.011	0.0036	7.2e-06	0.00696630052122856	CTT	ORF1ab:nsp7	F49L	T145C	TTT>CTT	Missense	ORF1ab:nsp7	0.992784903031585
CAMB-71B27	MN908947.3	11990	GA	TG	0.00425	0.0105	0.0012;0.0036	2.1e-06;4e-06	0.00690896706076972	TGA	ORF1ab:nsp7	.	148-149-mnv	.	no-SNV	ORF1ab:nsp7	0.991290437255599
CAMB-71B27	MN908947.3	11997	TG	AT	0.00395	0.01	0.00096;0.0029	1.9e-06;3.8e-06	0.00653387061919229	ATG	ORF1ab:nsp7	.	155-156-mnv	.	no-SNV	ORF1ab:nsp7	0.993185399159664
CAMB-71B27	MN908947.3	12000	T	G	0.004	0.0099	0.0014	2.9e-06	0.00648096743826788	GTT	ORF1ab:nsp7	V53G	T158G	GTT>GGT	Missense	ORF1ab:nsp7	0.993519032561732
CAMB-71B27	MN908947.3	12003	CACTACT	TCACTAC	0.00411428571428571	0.0102428571428571	0.0014;9e-04;0.0012;0.0024;0.0012;0.0013;0.0025	1.5e-06;1.6e-06;3.5e-06;4.6e-06;9.8e-07;2.1e-06;3.3e-06	0.00677321836294756	TCA	ORF1ab:nsp7	.	161-167-mnv	.	no-SNV	ORF1ab:nsp7	0.993129009616924
CAMB-71B27	MN908947.3	12012	CTGT	TCTG	0.00425	0.01025	0.0016;0.0018;0.0018;0.00082	2.7e-06;2.6e-06;2.6e-06;9.7e-07	0.00675708345421139	TCT	ORF1ab:nsp7	.	170-173-mnv	.	no-SNV	ORF1ab:nsp7	0.993200252562048
CAMB-71B27	MN908947.3	12019	GCT	TGC	0.00416666666666667	0.0102333333333333	0.0013;0.00085;0.0035	1.5e-06;9.3e-07;2e-05	0.00666110536997149	TGC	ORF1ab:nsp7	.	177-179-mnv	.	no-SNV	ORF1ab:nsp7	0.992915572045769
CAMB-71B27	MN908947.3	12024	C	T	0.0044	0.017	0.0014	6.5e-09	0.00943093445253672	TCC	ORF1ab:nsp7	S61F	C182T	TCC>TTC	Missense	ORF1ab:nsp7	0.990544377237378
CAMB-71B27	MN908947.3	12026	ATGCAG	CATGCA	0.00398333333333333	0.01015	0.0015;0.0012;0.0014;0.001;0.0016;0.0016	3.3e-06;2.9e-06;1.9e-06;1.1e-06;2.9e-06;4.6e-06	0.00645507666183889	CAT	ORF1ab:nsp7	.	184-189-mnv	.	no-SNV	ORF1ab:nsp7	0.993750546827153
CAMB-71B27	MN908947.3	12034	TG	GT	0.0041	0.01	0.0011;0.002	1.9e-06;3.1e-06	0.00666940531135974	GTG	ORF1ab:nsp7	.	192-193-mnv	.	no-SNV	ORF1ab:nsp7	0.993189708355006
CAMB-71B27	MN908947.3	12037	TGTAGACATA	CTGTAGACAT	0.00411	0.00982	0.0027;0.002;0.0013;8e-04;0.0012;0.0021;0.0015;0.0013;0.0013;0.0011	6.3e-06;3.6e-06;2.6e-06;9.1e-07;3.3e-06;1.1e-05;5e-06;1.4e-06;7.8e-06;4.2e-06	0.00640954937068765	CTG	ORF1ab:nsp7	.	195-204-mnv	.	no-SNV	ORF1ab:nsp7	0.993293508364485
CAMB-71B27	MN908947.3	12049	CA	AC	0.0039	0.0091	0.0015;0.0012	9e-06;3.9e-06	0.00606244316459533	ACA	ORF1ab:nsp7	.	207-208-mnv	.	no-SNV	ORF1ab:nsp7	0.994120613522589
CAMB-71B27	MN908947.3	12052	GCT	AGC	0.00413333333333333	0.0103333333333333	0.0012;0.0016;0.0055	1.9e-06;5.6e-06;8.4e-06	0.00698704601668507	AGC	ORF1ab:nsp7	.	210-212-mnv	.	no-SNV	ORF1ab:nsp7	0.992971031707215
CAMB-71B27	MN908947.3	12057	GTGA	TGTG	0.003975	0.00985	0.003;0.0012;0.0026;0.0015	8.7e-06;2e-06;8.3e-06;2.4e-06	0.00641810424782044	TGT	ORF1ab:nsp7	.	215-218-mnv	.	no-SNV	ORF1ab:nsp7	0.993913852024489
CAMB-71B27	MN908947.3	12062	GA	AG	0.0037	0.0092	0.0024;0.0044	1.3e-05;7.2e-06	0.00600952258396603	AGA	ORF1ab:nsp7	.	220-221-mnv	.	no-SNV	ORF1ab:nsp7	0.993985372634095
CAMB-71B27	MN908947.3	12374	C	T	0.0076	0.011	4.6e-05	9.5e-07	0.00896989908863525	GCT	ORF1ab:nsp8	L95F	C283T	CTT>TTT	Missense	ORF1ab:nsp8	0.991001351234799
CAMB-71B27	MN908947.3	12473	C	T	0.0083	0.0047	1.3e-05	0.00049	0.00664716830630152	ACT	ORF1ab:nsp8	L128L	C382T	CTA>TTA	Synonymous	ORF1ab:nsp8	0.993333839784252
CAMB-71B27	MN908947.3	14171	TAT	-	0.00153333333333333	0.00573333333333333	NA;NA;0.0011	4.4e-05;4.7e-05;0.00026	0.00205933265683758	ATA	ORF1ab:RNA-dependent-RNA-polymerase	.	704-706-delinframe	.	no-SNV	ORF1ab:RNA-dependent-RNA-polymerase	0.997866053841103
CAMB-71B27	MN908947.3	14408	C	T	0.99	1	0	0	0.995632845700409	CCT	ORF1ab:RNA-dependent-RNA-polymerase	P314L	C941T	CCT>CTT	Missense	ORF1ab:RNA-dependent-RNA-polymerase	0.00274171121947398
CAMB-71B27	MN908947.3	15730	GTG	-	0.0072	0.0039	9.6e-05;3.1e-05;4.3e-05	0.0036;0.00072;0.00099	0.00575795644891122	TGT	ORF1ab:RNA-dependent-RNA-polymerase	.	2263-2265-delinframe	.	no-SNV	ORF1ab:RNA-dependent-RNA-polymerase	0.9942645174746
CAMB-71B27	MN908947.3	16289	C	T	0.006	0.013	0.0019	8.1e-07	0.0114090131203651	GCT	ORF1ab:helicase	A18V	C53T	GCT>GTT	Missense	ORF1ab:helicase	0.988590986879635
CAMB-71B27	MN908947.3	18037	C	T	0.0079	0.0029	1.2e-05	0.0021	0.00508052809843091	ACA	ORF1ab:helicase	Q601*	C1801T	CAA>TAA	Nonsense	ORF1ab:helicase	0.994884910485934
CAMB-71B27	MN908947.3	18123	T	A	0.0069	0.007	3.2e-05	3.2e-05	0.00693794823822887	GTG	ORF1ab:3'-to-5'-exonuclease	S28R	T84A	AGT>AGA	Missense	ORF1ab:3'-to-5'-exonuclease	0.992906142812597
CAMB-71B27	MN908947.3	19719	A	-	0.0097	0.036	1.9e-05	5.9e-16	0.0174588811412147	CAA	ORF1ab:endoRNAse	.	99-99-delfrshift	.	no-SNV	ORF1ab:endoRNAse	0.977005376057912
CAMB-71B27	MN908947.3	19719	AA	-	0.0085	0.018	1.9e-05;4.7e-05	5.9e-16;NA	0.0116477272727273	CAA	ORF1ab:endoRNAse	.	99-100-delfrshift	.	no-SNV	ORF1ab:endoRNAse	0.977005376057912
CAMB-71B27	MN908947.3	20649	A	-	0.0096	0.0091	7.5e-06	6.3e-06	0.0092255125284738	CAA	ORF1ab:endoRNAse	.	1029-1029-delfrshift	.	no-SNV	ORF1ab:endoRNAse	0.990660592255125
CAMB-71B27	MN908947.3	21575	C	T	0.014	0.02	0.00041	2.5e-05	0.0167310167310167	TCT	S	L5F	C13T	CTT>TTT	Missense	GU280_gp02, spike glycoprotein	0.983268983268983
CAMB-71B27	MN908947.3	22215	A	T	0.0088	0.018	4e-06	1.8e-09	0.0103387943375219	CAG	S	Q218L	A653T	CAG>CTG	Missense	GU280_gp02, spike glycoprotein	0.989581676475266
CAMB-71B27	MN908947.3	22760	T	-	0.0064	0.0081	8.6e-05	1.3e-05	0.00701894849212703	ATT	S	.	1198-1198-delfrshift	.	no-SNV	GU280_gp02, spike glycoprotein	0.992954363490793
CAMB-71B27	MN908947.3	23403	A	G	1	1	0	0	0.999623766387868	GAT	S	D614G	A1841G	GAT>GGT	Missense	GU280_gp02, spike glycoprotein	9.64701569569454e-05
CAMB-71B27	MN908947.3	23439	C	T	0.0045	0.0099	0.0012	3.9e-06	0.00626582095729424	GCA	S	A626V	C1877T	GCA>GTA	Missense	GU280_gp02, spike glycoprotein	0.99368605445778
CAMB-71B27	MN908947.3	23575	C	T	1	0.95	0	0	0.977082168809391	GCG	S	C671C	C2013T	TGC>TGT	Synonymous	GU280_gp02, spike glycoprotein	0
CAMB-71B27	MN908947.3	23587	G	C	1	1	0	0	0.999864434352335	AGA	S	Q675H	G2025C	CAG>CAC	Missense	GU280_gp02, spike glycoprotein	6.77828238324409e-05
CAMB-71B27	MN908947.3	23855	C	T	0.0075	0.0087	9.1e-05	3.6e-05	0.00781190458044356	CCG	S	R765C	C2293T	CGT>TGT	Missense	GU280_gp02, spike glycoprotein	0.992188095419556
CAMB-71B27	MN908947.3	24068	C	T	0.0069	0.0091	3.7e-05	4.2e-06	0.00744030672284857	ACA	S	Q836*	C2506T	CAA>TAA	Nonsense	GU280_gp02, spike glycoprotein	0.992521732528565
CAMB-71B27	MN908947.3	241	C	T	1	1	0	0	0.997212082313771	TCG	NA	NA	NA	NA	NA	NA	0.000100284808857154
CAMB-71B27	MN908947.3	24321	AA	-	0.00895	0.031	0.0029;0.00029	8.8e-12;6.4e-11	0.0210215636670281	CAA	S	.	2759-2760-delfrshift	.	no-SNV	GU280_gp02, spike glycoprotein	0.978464702679814
CAMB-71B27	MN908947.3	2440	AG	-	0.00975	0.0135	0.00016;0.00014	1.6e-05;1e-05	0.0113236034222446	AAG	ORF1ab:nsp2	.	1635-1636-delfrshift	.	no-SNV	ORF1ab:nsp2	0.98818998716303
CAMB-71B27	MN908947.3	25951	G	T	0.014	0.0026	2e-08	0.0046	0.0125426205552849	TGG	ORF3a	G187C	G559T	GGT>TGT	Missense	GU280_gp03	0.987457379444715
CAMB-71B27	MN908947.3	26839	C	T	0.011	0.0071	3.3e-06	0.00012	0.00920924466483663	ACG	M	T106M	C317T	ACG>ATG	Missense	GU280_gp05	0.98733728858585
CAMB-71B27	MN908947.3	28445	C	T	0.012	0.015	5.8e-07	2.1e-08	0.0132481192996472	TCA	N	Q58*	C172T	CAA>TAA	Nonsense	GU280_gp10	0.986751880700353
CAMB-71B27	MN908947.3	29774	C	T	0.032	0.026	9.4e-08	2.1e-09	0.0274390243902439	GCT	NA	NA	NA	NA	NA	NA	0.972560975609756
CAMB-71B27	MN908947.3	3005	T	-	0.01	0.0089	6.6e-06	1.2e-05	0.00935101186322401	GTT	ORF1ab:nsp3	.	286-286-delfrshift	.	no-SNV	ORF1ab:nsp3	0.990648988136776
CAMB-71B27	MN908947.3	3037	C	T	0.99	1	0	0	0.995952547103978	TCT	ORF1ab:nsp3	F106F	C318T	TTC>TTT	Synonymous	ORF1ab:nsp3	0.000418702023726448
CAMB-71B27	MN908947.3	479	A	-	0.018	0.011	5.9e-10	3.4e-07	0.0154129610601283	CAA	ORF1ab:leader-protein	.	214-214-delfrshift	.	no-SNV	ORF1ab:leader-protein	0.984232717995961
CAMB-71B27	MN908947.3	4829	C	T	0.0088	0.0057	4.9e-06	0.00011	0.00734115264534638	ACA	ORF1ab:nsp3	Q704*	C2110T	CAA>TAA	Nonsense	ORF1ab:nsp3	0.992658847354654
CAMB-71B27	MN908947.3	6762	C	T	0.017	0.0019	1e-08	0.0097	0.00777373470062851	ACT	ORF1ab:nsp3	T1348I	C4043T	ACT>ATT	Missense	ORF1ab:nsp3	0.992226265299372
CAMB-71B27	MN908947.3	8123	C	T	0.0078	0.0078	2.9e-05	3.3e-05	0.00780850908560169	ACT	ORF1ab:nsp3	L1802F	C5404T	CTT>TTT	Missense	ORF1ab:nsp3	0.992191490914398
CAMB-71B27	MN908947.3	8180	C	T	0.0075	0.0098	2.1e-05	2e-06	0.00815027284175178	GCA	ORF1ab:nsp3	Q1821*	C5461T	CAA>TAA	Nonsense	ORF1ab:nsp3	0.991779767734714
CAMB-71B27	MN908947.3	8460	C	T	0.0087	0.006	3.6e-05	0.00037	0.00709309689677011	GCT	ORF1ab:nsp3	A1914V	C5741T	GCT>GTT	Missense	ORF1ab:nsp3	0.992780240658645
CAMB-71B27	MN908947.3	9167	T	C	0.0086	0.01	1.6e-05	3.8e-06	0.00927325581395349	CTA	ORF1ab:nsp4	Y205H	T613C	TAC>CAC	Missense	ORF1ab:nsp4	0.990697674418605
CAMB-71B36	MN908947.3	14408	C	T	1	1	0	0	0.999277456647399	CCT	ORF1ab:RNA-dependent-RNA-polymerase	P314L	C941T	CCT>CTT	Missense	ORF1ab:RNA-dependent-RNA-polymerase	0.000578034682080925
CAMB-71B36	MN908947.3	23403	A	G	1	1	0	0	0.999910710299567	GAT	S	D614G	A1841G	GAT>GGT	Missense	GU280_gp02, spike glycoprotein	4.46448502165275e-05
CAMB-71B36	MN908947.3	23575	C	T	1	1	0	0	1	GCG	S	C671C	C2013T	TGC>TGT	Synonymous	GU280_gp02, spike glycoprotein	0
CAMB-71B36	MN908947.3	23587	G	C	1	1	0	0	1	AGA	S	Q675H	G2025C	CAG>CAC	Missense	GU280_gp02, spike glycoprotein	0
CAMB-71B36	MN908947.3	241	C	T	1	1	3.10000000023388e-314	0	1	TCG	NA	NA	NA	NA	NA	NA	0
CAMB-71B36	MN908947.3	3037	C	T	1	1	2.4e-126	6e-264	1	TCT	ORF1ab:nsp3	F106F	C318T	TTC>TTT	Synonymous	ORF1ab:nsp3	0
CAMB-71B45	MN908947.3	11075	T	-	0.031	0.034	3.1e-08	2.9e-09	0.0324474707573126	CTT	ORF1ab:nsp6	.	103-103-delfrshift	.	no-SNV	ORF1ab:nsp6	0.964109500607141
CAMB-71B45	MN908947.3	14408	C	T	1	1	0	0	0.99772714750124	CCT	ORF1ab:RNA-dependent-RNA-polymerase	P314L	C941T	CCT>CTT	Missense	ORF1ab:RNA-dependent-RNA-polymerase	0.000523444817896303
CAMB-71B45	MN908947.3	16206	G	T	1	1	0	0	0.999449733120564	AGG	ORF1ab:RNA-dependent-RNA-polymerase	E913D	G2739T	GAG>GAT	Missense	ORF1ab:RNA-dependent-RNA-polymerase	0.000440213503549221
CAMB-71B45	MN908947.3	22918	G	T	0.98	0.98	0	0	0.981143598747996	TGT	S	L452L	G1356T	CTG>CTT	Synonymous	GU280_gp02, spike glycoprotein	0.018589205282846
CAMB-71B45	MN908947.3	23403	A	G	1	1	0	0	0.999124420789595	GAT	S	D614G	A1841G	GAT>GGT	Missense	GU280_gp02, spike glycoprotein	5.90278119373912e-05
CAMB-71B45	MN908947.3	241	C	T	1	1	0	0	0.998796067152699	TCG	NA	NA	NA	NA	NA	NA	0.000183934185004348
CAMB-71B45	MN908947.3	28881	GGG	AAC	1	1	0;0;0	0;0;0	0.999029871862242	AGG	N	.	608-610-mnv	.	no-SNV	GU280_gp10	0.000134306307919595
CAMB-71B45	MN908947.3	3037	C	T	1	1	0	0	0.9991580880946	TCT	ORF1ab:nsp3	F106F	C318T	TTC>TTT	Synonymous	ORF1ab:nsp3	0.000229612337836286
CAMB-71B54	MN908947.3	11074	C	INS	0.017	0.034	0.0031	2.3e-07	0.0231135783061505	TCT	ORF1ab:nsp6	.	101-102-insfrshift	.	no-SNV	ORF1ab:nsp6	0.976260070740814
CAMB-71B54	MN908947.3	11075	T	-	0.036	0.032	5.7e-09	1.5e-08	0.0347676234584523	CTT	ORF1ab:nsp6	.	103-103-delfrshift	.	no-SNV	ORF1ab:nsp6	0.961236469384458
CAMB-71B54	MN908947.3	13571	G	T	0.025	0.026	5.1e-06	2.4e-06	0.0251980384760468	GGT	ORF1ab:RNA-dependent-RNA-polymerase	G35V	G104T	GGT>GTT	Missense	ORF1ab:RNA-dependent-RNA-polymerase	0.971909971080096
CAMB-71B54	MN908947.3	14358	C	T	0.013	0.0094	2e-07	5.3e-06	0.0115280901522556	GCA	ORF1ab:RNA-dependent-RNA-polymerase	C297C	C891T	TGC>TGT	Synonymous	ORF1ab:RNA-dependent-RNA-polymerase	0.988095097912226
CAMB-71B54	MN908947.3	14408	C	T	1	1	0	0	0.997799397729905	CCT	ORF1ab:RNA-dependent-RNA-polymerase	P314L	C941T	CCT>CTT	Missense	ORF1ab:RNA-dependent-RNA-polymerase	0.000301135047486681
CAMB-71B54	MN908947.3	23403	A	G	1	1	0	0	0.998769009178	GAT	S	D614G	A1841G	GAT>GGT	Missense	GU280_gp02, spike glycoprotein	0.000209352180612313
CAMB-71B54	MN908947.3	241	C	T	1	1	0	0	0.998321959950777	TCG	NA	NA	NA	NA	NA	NA	0.00026568967446023
CAMB-71B54	MN908947.3	24933	G	T	1	1	0	0	0.999705622608184	GGT	S	G1124V	G3371T	GGT>GTT	Missense	GU280_gp02, spike glycoprotein	3.09870938754009e-05
CAMB-71B54	MN908947.3	27353	A	T	0.024	0.026	6.5e-12	3.6e-13	0.0244874188836917	CAA	ORF6	Q51L	A152T	CAA>CTA	Missense	GU280_gp06	0.975457116973876
CAMB-71B54	MN908947.3	28881	GGG	AAC	1	1	0;0;0	0;0;0	0.999418018157833	AGG	N	.	608-610-mnv	.	no-SNV	GU280_gp10	0.000170524790041352
CAMB-71B54	MN908947.3	29420	C	T	1	1	0	0	0.999792874896437	ACC	N	P383S	C1147T	CCG>TCG	Missense	GU280_gp10	0.000207125103562552
CAMB-71B54	MN908947.3	3037	C	T	1	1	0	0	0.99899142713061	TCT	ORF1ab:nsp3	F106F	C318T	TTC>TTT	Synonymous	ORF1ab:nsp3	0.000252143217347453
CAMB-71B54	MN908947.3	558	G	T	0.017	0.014	3e-05	0.00013	0.0156944744874661	GGT	ORF1ab:leader-protein	G98V	G293T	GGT>GTT	Missense	ORF1ab:leader-protein	0.983884923210037
CAMB-71B54	MN908947.3	6058	A	G	1	1	0	0	0.999790751203181	TAT	ORF1ab:nsp3	V1113V	A3339G	GTA>GTG	Synonymous	ORF1ab:nsp3	0
CAMB-71B54	MN908947.3	8860	C	A	1	1	0	0	0.999780855539972	TCG	ORF1ab:nsp4	V102V	C306A	GTC>GTA	Synonymous	ORF1ab:nsp4	2.1914446002805e-05
CAMB-71B54	MN908947.3	923	G	A	0.0041	0.0071	0.00064	2.1e-05	0.00508953609044139	GGA	ORF1ab:nsp2	D40N	G118A	GAC>AAC	Missense	ORF1ab:nsp2	0.994877343284241
CAMB-71B63	MN908947.3	11075	T	-	0.041	0.043	6.1e-10	4.7e-11	0.0413028192973304	CTT	ORF1ab:nsp6	.	103-103-delfrshift	.	no-SNV	ORF1ab:nsp6	0.954727936673547
CAMB-71B63	MN908947.3	14408	C	T	1	1	0	0	0.999643292045413	CCT	ORF1ab:RNA-dependent-RNA-polymerase	P314L	C941T	CCT>CTT	Missense	ORF1ab:RNA-dependent-RNA-polymerase	0.00027060603451457
CAMB-71B63	MN908947.3	16289	C	T	1	1	0	0	0.999784529196294	GCT	ORF1ab:helicase	A18V	C53T	GCT>GTT	Missense	ORF1ab:helicase	0
CAMB-71B63	MN908947.3	23403	A	G	1	1	0	0	0.999707321534733	GAT	S	D614G	A1841G	GAT>GGT	Missense	GU280_gp02, spike glycoprotein	0.000100608222435634
CAMB-71B63	MN908947.3	241	C	T	1	1	0	0	0.999048962576677	TCG	NA	NA	NA	NA	NA	NA	0.000158506237220435
CAMB-71B63	MN908947.3	25429	G	T	1	1	0	0	0.99992329759001	TGT	ORF3a	V13L	G37T	GTA>TTA	Missense	GU280_gp03	3.06809639958888e-05
CAMB-71B63	MN908947.3	3037	C	T	1	1	0	0	0.999518652226233	TCT	ORF1ab:nsp3	F106F	C318T	TTC>TTT	Synonymous	ORF1ab:nsp3	6.01684717208183e-05
CAMB-71B72	MN908947.3	11075	T	-	0.055	0.071	4.3e-13	1.5e-17	0.059778986142782	CTT	ORF1ab:nsp6	.	103-103-delfrshift	.	no-SNV	ORF1ab:nsp6	0.935403145646962
CAMB-71B72	MN908947.3	12445	C	T	0.0019	0.011	0.0048	4.8e-07	0.00511025010619537	ACA	ORF1ab:nsp8	N118N	C354T	AAC>AAT	Synonymous	ORF1ab:nsp8	0.994889749893805
CAMB-71B72	MN908947.3	14146	T	C	0.0026	0.0063	0.0026	4.2e-05	0.00391423188175039	TTC	ORF1ab:RNA-dependent-RNA-polymerase	S227P	T679C	TCT>CCT	Missense	ORF1ab:RNA-dependent-RNA-polymerase	0.99608576811825
CAMB-71B72	MN908947.3	14408	C	T	1	1	0	0	0.999699807877041	CCT	ORF1ab:RNA-dependent-RNA-polymerase	P314L	C941T	CCT>CTT	Missense	ORF1ab:RNA-dependent-RNA-polymerase	0.000220140890169709
CAMB-71B72	MN908947.3	15485	C	T	0.002	0.015	0.0094	2.8e-08	0.00372866771834218	TCA	ORF1ab:RNA-dependent-RNA-polymerase	S673L	C2018T	TCA>TTA	Missense	ORF1ab:RNA-dependent-RNA-polymerase	0.996242650222286
CAMB-71B72	MN908947.3	16289	C	T	1	1	0	0	0.999691928527418	GCT	ORF1ab:helicase	A18V	C53T	GCT>GTT	Missense	ORF1ab:helicase	0.000308071472581639
CAMB-71B72	MN908947.3	17502	C	T	0.0031	0.011	0.0032	1.1e-06	0.00605048087777126	TCA	ORF1ab:helicase	F422F	C1266T	TTC>TTT	Synonymous	ORF1ab:helicase	0.993949519122229
CAMB-71B72	MN908947.3	19648	G	T	0.0028	0.0098	0.0022	2.6e-06	0.00472196772147438	TGT	ORF1ab:endoRNAse	V10L	G28T	GTA>TTA	Missense	ORF1ab:endoRNAse	0.994996123757841
CAMB-71B72	MN908947.3	22017	G	T	0.0066	0.015	0.0047	4.8e-05	0.00756702219659844	TGG	S	W152L	G455T	TGG>TTG	Missense	GU280_gp02, spike glycoprotein	0.992432977803402
CAMB-71B72	MN908947.3	22019	A	G	0.0078	0.015	7e-04	6.9e-06	0.00865488640461594	GAT	S	M153V	A457G	ATG>GTG	Missense	GU280_gp02, spike glycoprotein	0.991345113595384
CAMB-71B72	MN908947.3	22023	A	G	0.0073	0.015	0.0013	8.2e-06	0.00824814945364822	GAA	S	E154G	A461G	GAA>GGA	Missense	GU280_gp02, spike glycoprotein	0.991751850546352
CAMB-71B72	MN908947.3	22026	G	A	0.0068	0.014	0.0025	3.5e-05	0.0076867816091954	AGT	S	S155N	G464A	AGT>AAT	Missense	GU280_gp02, spike glycoprotein	0.992313218390805
CAMB-71B72	MN908947.3	22029	AG	GA	0.0076	0.016	0.0024;0.0029	4.1e-05;3.7e-05	0.00845090596576667	GAG	S	.	467-468-mnv	.	no-SNV	GU280_gp02, spike glycoprotein	0.991323677040011
CAMB-71B72	MN908947.3	22033	C	T	0.0073	0.016	0.0032	3.6e-05	0.00825674899483056	TCA	S	F157F	C471T	TTC>TTT	Synonymous	GU280_gp02, spike glycoprotein	0.991743251005169
CAMB-71B72	MN908947.3	22036	A	G	0.0081	0.017	0.0027	4.5e-05	0.00908815510451378	GAG	S	R158R	A474G	AGA>AGG	Synonymous	GU280_gp02, spike glycoprotein	0.990911844895486
CAMB-71B72	MN908947.3	22041	AT	TC	0.003791	0.01245	0.0036;NA	4.7e-05;1e-05	0.00481667864845435	TAT	S	.	479-480-mnv	.	no-SNV	GU280_gp02, spike glycoprotein	0.991524820169504
CAMB-71B72	MN908947.3	22052	A	G	0.0083	0.021	0.0012	4.5e-07	0.00971023427866831	GAA	S	N164D	A490G	AAT>GAT	Missense	GU280_gp02, spike glycoprotein	0.990289765721332
CAMB-71B72	MN908947.3	22063	T	C	0.0074	0.016	0.0036	4.8e-05	0.00833461954005248	CTT	S	T167T	T501C	ACT>ACC	Synonymous	GU280_gp02, spike glycoprotein	0.991665380459948
CAMB-71B72	MN908947.3	22068	A	G	0.0082	0.018	0.0015	8.2e-06	0.00920765689362733	GAA	S	E169G	A506G	GAA>GGA	Missense	GU280_gp02, spike glycoprotein	0.990792343106373
CAMB-71B72	MN908947.3	22078	TC	CT	0.00745	0.024	0.0013;0.0028	2e-05;8.7e-10	0.00924989160283278	CTC	S	.	516-517-mnv	.	no-SNV	GU280_gp02, spike glycoprotein	0.991704537257448
CAMB-71B72	MN908947.3	22084	T	C	0.0074	0.015	0.003	2.8e-05	0.00824053452115813	CTT	S	P174P	T522C	CCT>CCC	Synonymous	GU280_gp02, spike glycoprotein	0.991536748329621
CAMB-71B72	MN908947.3	22089	T	C	0.0073	0.016	0.0027	4.2e-05	0.00820555325321177	CTT	S	L176P	T527C	CTT>CCT	Missense	GU280_gp02, spike glycoprotein	0.991711562370493
CAMB-71B72	MN908947.3	22095	A	G	0.0076	0.015	0.0012	1.5e-05	0.00849288534604783	GAC	S	D178G	A533G	GAC>GGC	Missense	GU280_gp02, spike glycoprotein	0.991507114653952
CAMB-71B72	MN908947.3	22098	T	C	0.0088	0.018	0.0016	2.5e-05	0.00978895374943871	CTT	S	L179P	T536C	CTT>CCT	Missense	GU280_gp02, spike glycoprotein	0.989851818590031
CAMB-71B72	MN908947.3	22103	G	A	0.0055	0.014	0.0039	1.1e-05	0.00646191272616695	AGG	S	G181R	G541A	GGA>AGA	Missense	GU280_gp02, spike glycoprotein	0.993538087273833
CAMB-71B72	MN908947.3	22105	A	G	0.0081	0.017	0.0013	8.9e-06	0.00911002102312544	GAA	S	G181G	A543G	GGA>GGG	Synonymous	GU280_gp02, spike glycoprotein	0.99065638869423
CAMB-71B72	MN908947.3	22109	CAG	ACA	0.00656666666666667	0.0143333333333333	0.0019;0.0027;0.0027	2.7e-05;3.9e-05;1.8e-05	0.00744	ACA	S	.	547-549-mnv	.	no-SNV	GU280_gp02, spike glycoprotein	0.99368
CAMB-71B72	MN908947.3	22128	T	C	0.0067	0.016	0.003	2e-05	0.00769351546553619	CTT	S	L189P	T566C	CTT>CCT	Missense	GU280_gp02, spike glycoprotein	0.992227979274611
CAMB-71B72	MN908947.3	23029	C	T	0.017	0.015	9.9e-09	4e-08	0.0161159263271939	ACT	S	Y489Y	C1467T	TAC>TAT	Synonymous	GU280_gp02, spike glycoprotein	0.983884073672806
CAMB-71B72	MN908947.3	23403	A	G	1	1	0	0	0.99985040017952	GAT	S	D614G	A1841G	GAT>GGT	Missense	GU280_gp02, spike glycoprotein	0.000102849876580148
CAMB-71B72	MN908947.3	241	C	T	1	1	0	0	0.999633087365975	TCG	NA	NA	NA	NA	NA	NA	0.000326144563577806
CAMB-71B72	MN908947.3	24672	C	T	0.0062	0.011	1e-04	1.2e-05	0.00716204118173679	TCA	S	S1037L	C3110T	TCA>TTA	Missense	GU280_gp02, spike glycoprotein	0.992837958818263
CAMB-71B72	MN908947.3	25429	G	T	0.99	1	0	0	0.994247824285122	TGT	ORF3a	V13L	G37T	GTA>TTA	Missense	GU280_gp03	6.63075010360547e-05
CAMB-71B72	MN908947.3	26724	G	T	0.002	0.0064	0.0049	4.5e-05	0.00386842070399958	TGC	M	A68S	G202T	GCT>TCT	Missense	GU280_gp05	0.996052091199343
CAMB-71B72	MN908947.3	28893	C	A	0.0047	0.0088	2e-04	3.4e-06	0.00554795014050004	CCT	N	P207H	C620A	CCT>CAT	Missense	GU280_gp10	0.9944520498595
CAMB-71B72	MN908947.3	29092	T	C	0.0022	0.014	0.0069	1.2e-07	0.00610702825794431	CTT	N	A273A	T819C	GCT>GCC	Synonymous	GU280_gp10	0.991408756857468
CAMB-71B72	MN908947.3	29269	C	T	0.02	0.037	5.7e-11	6.2e-17	0.0257312513745327	CCT	N	T332T	C996T	ACC>ACT	Synonymous	GU280_gp10	0.974268748625467
CAMB-71B72	MN908947.3	3037	C	T	1	1	0	0	0.997321244590975	TCT	ORF1ab:nsp3	F106F	C318T	TTC>TTT	Synonymous	ORF1ab:nsp3	0
CAMB-71B72	MN908947.3	3104	T	A	0.0037	0.01	0.0027	2.8e-06	0.00825172288719623	ATA	ORF1ab:nsp3	Y129N	T385A	TAT>AAT	Missense	ORF1ab:nsp3	0.991748277112804
CAMB-71B72	MN908947.3	5672	C	T	0.0044	0.022	0.00057	2e-11	0.00797041906327034	ACC	ORF1ab:nsp3	P985S	C2953T	CCT>TCT	Missense	ORF1ab:nsp3	0.988578471651602
CAMB-71B72	MN908947.3	6402	C	T	0.0044	0.012	0.00051	3.2e-07	0.00561127867012696	CCA	ORF1ab:nsp3	P1228L	C3683T	CCA>CTA	Missense	ORF1ab:nsp3	0.994318580346496
CAMB-71B72	MN908947.3	741	A	-	0.0034	0.016	0.0027	8.6e-09	0.00654576430765092	GAA	ORF1ab:leader-protein	.	476-476-delfrshift	.	no-SNV	ORF1ab:leader-protein	0.993364567688135
CAMB-71B81	MN908947.3	11075	T	-	0.029	0.029	2.1e-07	5.3e-08	0.0287834388883637	CTT	ORF1ab:nsp6	.	103-103-delfrshift	.	no-SNV	ORF1ab:nsp6	0.968144437092353
CAMB-71B81	MN908947.3	13778	AT	-	0.022	0.0245	2.1e-07;3.3e-07	2.9e-08;6.5e-08	0.0228865159257106	CAT	ORF1ab:RNA-dependent-RNA-polymerase	.	311-312-delfrshift	.	no-SNV	ORF1ab:RNA-dependent-RNA-polymerase	0.977649448464002
CAMB-71B81	MN908947.3	13780	A	T	0.02	0.02	2.4e-06	1.5e-06	0.0201808625753594	TAT	ORF1ab:RNA-dependent-RNA-polymerase	I105L	A313T	ATA>TTA	Missense	ORF1ab:RNA-dependent-RNA-polymerase	0.975467614778173
CAMB-71B81	MN908947.3	14408	C	T	1	1	0	0	0.999165931892381	CCT	ORF1ab:RNA-dependent-RNA-polymerase	P314L	C941T	CCT>CTT	Missense	ORF1ab:RNA-dependent-RNA-polymerase	0.000512356123251436
CAMB-71B81	MN908947.3	1547	A	-	0.0065	0.01	8.4e-05	2.6e-06	0.00801345468935497	TAG	ORF1ab:nsp2	.	742-742-delfrshift	.	no-SNV	ORF1ab:nsp2	0.934408389394539
CAMB-71B81	MN908947.3	1547	A	G	0.019	0.02	2.6e-09	1.1e-09	0.019192718638702	TAG	ORF1ab:nsp2	S248G	A742G	AGC>GGC	Missense	ORF1ab:nsp2	0.934408389394539
CAMB-71B81	MN908947.3	1547	A	T	0.035	0.039	5.3e-16	2.4e-17	0.0369014641867827	TAG	ORF1ab:nsp2	S248C	A742T	AGC>TGC	Missense	ORF1ab:nsp2	0.934408389394539
CAMB-71B81	MN908947.3	17278	G	T	0.02	0.019	3.6e-10	5.2e-10	0.0193031457854996	AGT	ORF1ab:helicase	V348L	G1042T	GTG>TTG	Missense	ORF1ab:helicase	0.980637678415035
CAMB-71B81	MN908947.3	19943	C	T	0.0043	0.016	0.0022	2.9e-06	0.00614754098360656	GCC	ORF1ab:endoRNAse	A108V	C323T	GCC>GTC	Missense	ORF1ab:endoRNAse	0.988217213114754
CAMB-71B81	MN908947.3	23403	A	G	1	1	0	0	0.999516732014225	GAT	S	D614G	A1841G	GAT>GGT	Missense	GU280_gp02, spike glycoprotein	0.000100300902708124
CAMB-71B81	MN908947.3	241	C	T	1	1	0	0	0.999033028967689	TCG	NA	NA	NA	NA	NA	NA	0.000207208078352281
CAMB-71B81	MN908947.3	28881	GGG	AAC	1	1	0;0;0	0;0;0	0.999521883045237	AGG	N	.	608-610-mnv	.	no-SNV	GU280_gp10	4.04269081500647e-05
CAMB-71B81	MN908947.3	3037	C	T	1	1	0	0	0.99919545669664	TCT	ORF1ab:nsp3	F106F	C318T	TTC>TTT	Synonymous	ORF1ab:nsp3	0
CAMB-71B81	MN908947.3	4285	G	T	0.011	0.011	9.7e-07	5e-07	0.0110842791596233	AGG	ORF1ab:nsp3	E522D	G1566T	GAG>GAT	Missense	ORF1ab:nsp3	0.988722530789664
CAMB-71B81	MN908947.3	5024	T	G	0.022	0.019	1.2e-09	1.9e-08	0.0210843373493976	GTC	ORF1ab:nsp3	S769A	T2305G	TCA>GCA	Missense	ORF1ab:nsp3	0.978641840087623
CAMB-71BBE	MN908947.3	14408	C	T	1	1	0	0	0.999519153710531	CCT	ORF1ab:RNA-dependent-RNA-polymerase	P314L	C941T	CCT>CTT	Missense	ORF1ab:RNA-dependent-RNA-polymerase	0.000320564192979644
CAMB-71BBE	MN908947.3	1842	AG	-	0.0555	0.065	1.8e-24;8.6e-19	NA;1.2e-40	0.0590229312063809	CAG	ORF1ab:nsp2	.	1037-1038-delfrshift	.	no-SNV	ORF1ab:nsp2	0.961815273890444
CAMB-71BBE	MN908947.3	1843	G	-	0.055	0.13	8.6e-19	1.2e-40	0.0799840827695981	AGA	ORF1ab:nsp2	.	1038-1038-delfrshift	.	no-SNV	ORF1ab:nsp2	0.920015917230402
CAMB-71BBE	MN908947.3	21711	C	T	0.16	0.09	4e-64	4.4e-33	0.133472057074911	TCA	S	S50L	C149T	TCA>TTA	Missense	GU280_gp02, spike glycoprotein	0.866527942925089
CAMB-71BBE	MN908947.3	23403	A	G	1	1	0	0	0.999956031393585	GAT	S	D614G	A1841G	GAT>GGT	Missense	GU280_gp02, spike glycoprotein	2.19843032075098e-05
CAMB-71BBE	MN908947.3	23435	C	T	0.06	0.24	5.5e-28	1.8e-115	0.100961857379768	TCA	S	H625Y	C1873T	CAT>TAT	Missense	GU280_gp02, spike glycoprotein	0.899038142620232
CAMB-71BBE	MN908947.3	241	C	T	1	1	0	0	0.999824476721225	TCG	NA	NA	NA	NA	NA	NA	0.000131642459081136
CAMB-71BBE	MN908947.3	28064	A	-	0.024	0.01	1.4e-09	2.3e-05	0.0181543116490166	TAA	ORF8	.	171-171-delfrshift	.	no-SNV	GU280_gp09	0.981845688350983
CAMB-71BBE	MN908947.3	28064	AA	-	0.012	0.0105	1.4e-09;NA	2.3e-05;3.2e-05	0.0113981762917933	TAA	ORF8	.	171-172-delfrshift	.	no-SNV	GU280_gp09	0.981845688350983
CAMB-71BBE	MN908947.3	28253	C	T	0.085	0.09	9.3e-38	4.2e-40	0.0863090994275937	TCA	ORF8	F120F	C360T	TTC>TTT	Synonymous	GU280_gp09	0.913589048909169
CAMB-71BBE	MN908947.3	28881	GGG	AAC	1	1	0;0;0	0;0;0	0.999469777306469	AGG	N	.	608-610-mnv	.	no-SNV	GU280_gp10	0.000303859009419629
CAMB-71BBE	MN908947.3	3037	C	T	1	1	1.1e-263	0	0.999410029498525	TCT	ORF1ab:nsp3	F106F	C318T	TTC>TTT	Synonymous	ORF1ab:nsp3	0
CAMB-71BBE	MN908947.3	4815	C	T	0.07	0.26	7.4e-31	3.4e-121	0.165000427240878	TCT	ORF1ab:nsp3	S699F	C2096T	TCT>TTT	Missense	ORF1ab:nsp3	0.834999572759122
CAMB-71BBE	MN908947.3	5239	C	T	0.89	0.94	1e-187	1.4e-64	0.896551724137931	ACC	ORF1ab:nsp3	Y840Y	C2520T	TAC>TAT	Synonymous	ORF1ab:nsp3	0.103448275862069
CAMB-71BBE	MN908947.3	635	C	T	0.18	0.22	1.4e-79	2.4e-95	0.190711761736497	TCG	ORF1ab:leader-protein	R124C	C370T	CGT>TGT	Missense	ORF1ab:leader-protein	0.809288238263503
CAMB-71BBE	MN908947.3	683	C	T	0.14	0.093	1.3e-64	1.7e-42	0.126760875834683	TCT	ORF1ab:leader-protein	L140L	C418T	CTA>TTA	Synonymous	ORF1ab:leader-protein	0.873216939902833
CAMB-71BCD	MN908947.3	11075	T	-	0.26	0.13	1.2e-67	1.3e-32	0.210809168866977	CTT	ORF1ab:nsp6	.	103-103-delfrshift	.	no-SNV	ORF1ab:nsp6	0.789074000514055
CAMB-71BCD	MN908947.3	15784	T	-	0.042	0.044	4e-20	5.2e-21	0.0433684490379183	CTT	ORF1ab:RNA-dependent-RNA-polymerase	.	2317-2317-delfrshift	.	no-SNV	ORF1ab:RNA-dependent-RNA-polymerase	0.955601342594131
CAMB-71BCD	MN908947.3	1605	ATG	-	1	1	0;0;0	0;0;0	0.999719101123596	AAT	ORF1ab:nsp2	.	800-802-delinframe	.	no-SNV	ORF1ab:nsp2	9.36329588014981e-05
CAMB-71BCD	MN908947.3	17516	G	C	0.027	0.046	3.5e-14	3.4e-22	0.037569573283859	AGA	ORF1ab:helicase	R427T	G1280C	AGA>ACA	Missense	ORF1ab:helicase	0.962430426716141
CAMB-71BDC	MN908947.3	11075	T	-	0.037	0.037	9.9e-10	3.4e-10	0.0373169766521567	CTT	ORF1ab:nsp6	.	103-103-delfrshift	.	no-SNV	ORF1ab:nsp6	0.958092599920855
CAMB-71BDC	MN908947.3	14408	C	T	1	1	0	0	0.998159161710564	CCT	ORF1ab:RNA-dependent-RNA-polymerase	P314L	C941T	CCT>CTT	Missense	ORF1ab:RNA-dependent-RNA-polymerase	0.0005380911922968
CAMB-71BDC	MN908947.3	14599	C	T	0.021	0.02	9.3e-11	1.1e-10	0.0206674360453933	TCT	ORF1ab:RNA-dependent-RNA-polymerase	L378L	C1132T	CTA>TTA	Synonymous	ORF1ab:RNA-dependent-RNA-polymerase	0.979149836507021
CAMB-71BDC	MN908947.3	17826	T	A	0.0084	0.009	1.8e-05	3.9e-06	0.00860985778742361	CTC	ORF1ab:helicase	T530T	T1590A	ACT>ACA	Synonymous	ORF1ab:helicase	0.991061739676738
CAMB-71BDC	MN908947.3	217	C	T	0.033	0.035	1.7e-15	7.5e-17	0.0334314356663294	GCC	NA	NA	NA	NA	NA	NA	0.966476593396487
CAMB-71BDC	MN908947.3	21780	C	T	0.11	0.12	9.5e-47	3.7e-53	0.111490732013823	ACC	S	T73I	C218T	ACC>ATC	Missense	GU280_gp02, spike glycoprotein	0.88846999685831
CAMB-71BDC	MN908947.3	23403	A	G	1	1	0	0	0.99912648812204	GAT	S	D614G	A1841G	GAT>GGT	Missense	GU280_gp02, spike glycoprotein	0.000108063325108514
CAMB-71BDC	MN908947.3	241	C	T	1	1	0	0	0.998709163346614	TCG	NA	NA	NA	NA	NA	NA	0.000223107569721116
CAMB-71BDC	MN908947.3	277	T	A	0.013	0.014	2.3e-07	7e-08	0.0134784046355635	TTG	ORF1ab:leader-protein	L4L	T12A	CTT>CTA	Synonymous	ORF1ab:leader-protein	0.986238170967894
CAMB-71BDC	MN908947.3	28881	GGG	AAC	1	1	0;0;0	0;0;0	0.998961484625457	AGG	N	.	608-610-mnv	.	no-SNV	GU280_gp10	0.000350578454449842
CAMB-71BDC	MN908947.3	3037	C	T	1	1	0	0	0.999116496276663	TCT	ORF1ab:nsp3	F106F	C318T	TTC>TTT	Synonymous	ORF1ab:nsp3	0.000189322226429383
CAMB-71BDC	MN908947.3	6500	C	T	0.008	0.0077	2e-05	1.7e-05	0.00792073333531104	ACC	ORF1ab:nsp3	P1261S	C3781T	CCA>TCA	Missense	ORF1ab:nsp3	0.992025868462428
CAMB-71BEB	MN908947.3	11075	T	-	0.086	0.0056	1.9e-21	0.0064	0.0721087931226146	CTT	ORF1ab:nsp6	.	103-103-delfrshift	.	no-SNV	ORF1ab:nsp6	0.927668877607737
CAMB-71BEB	MN908947.3	13914	T	G	0.0057	0.0097	3.5e-05	6.9e-07	0.00746527777777778	ATA	ORF1ab:RNA-dependent-RNA-polymerase	N149K	T447G	AAT>AAG	Missense	ORF1ab:RNA-dependent-RNA-polymerase	0.992534722222222
CAMB-71BEB	MN908947.3	14408	C	T	1	1	0	0	0.999411129649622	CCT	ORF1ab:RNA-dependent-RNA-polymerase	P314L	C941T	CCT>CTT	Missense	ORF1ab:RNA-dependent-RNA-polymerase	0.000392580233585239
CAMB-71BEB	MN908947.3	20578	G	T	1	1	2.5e-103	8.9e-178	1	AGT	ORF1ab:endoRNAse	V320L	G958T	GTG>TTG	Missense	ORF1ab:endoRNAse	0
CAMB-71BEB	MN908947.3	21137	A	G	0.21	0.44	1.6e-82	2.8e-174	0.260969976905312	AAG	ORF1ab:2'-O-ribose-methyltransferase	K160R	A479G	AAG>AGG	Missense	ORF1ab:2'-O-ribose-methyltransferase	0.739030023094688
CAMB-71BEB	MN908947.3	23403	A	G	1	1	0	0	0.999883172110846	GAT	S	D614G	A1841G	GAT>GGT	Missense	GU280_gp02, spike glycoprotein	2.33655778307398e-05
CAMB-71BEB	MN908947.3	241	C	T	1	0.92	0	0	0.975203332672089	TCG	NA	NA	NA	NA	NA	NA	6.6124446207763e-05
CAMB-71BEB	MN908947.3	2416	C	T	1	1	5.2e-253	3.9e-275	1	ACA	ORF1ab:nsp2	Y537Y	C1611T	TAC>TAT	Synonymous	ORF1ab:nsp2	0
CAMB-71BEB	MN908947.3	25563	G	T	1	1	0	0	0.999740663900415	AGA	ORF3a	Q57H	G171T	CAG>CAT	Missense	GU280_gp03	8.64453665283541e-05
CAMB-71BEB	MN908947.3	26777	TTGTCTTGTAGGCTTGATGTGGCTCAGCTACTTCATTGCTTCT	-	0.0737441860465116	0.0531860465116279	1.5e-13;5e-12;5.4e-11;7.1e-14;4.5e-18;3.7e-14;5.3e-14;1.6e-13;8.3e-16;4.4e-15;3.1e-13;3e-13;4.9e-14;1.5e-13;6e-14;2.8e-13;1.2e-13;1.7e-13;4.9e-13;6.2e-14;3.9e-13;1.9e-13;1.6e-13;6.6e-14;3.9e-13;7.5e-14;2.5e-13;1.4e-13;4.5e-14;1.8e-13;1e-13;1e-12;1e-13;3.1e-13;6.9e-14;2.4e-14;1.5e-13;1.5e-14;1e-13;6.2e-14;5.4e-10;2.3e-08;2.6e-09	NA;NA;NA;NA;NA;NA;NA;NA;NA;NA;1.7e-12;1.5e-12;9.6e-13;6.3e-13;3.1e-13;1.1e-12;6.6e-13;9.2e-13;2.6e-12;3.9e-13;1.8e-12;7.3e-13;1e-12;6.2e-13;2.4e-12;4.6e-13;1.3e-12;7.3e-13;1.6e-13;5.9e-13;8e-13;2.6e-12;6.3e-13;1.6e-12;3.8e-13;9.4e-14;1e-12;6.9e-14;8.1e-13;2.6e-13;1.6e-09;6.3e-08;7.1e-09	0.0701003286628611	CTT	M	.	255-297-delfrshift	.	no-SNV	GU280_gp05	0.961572927099257
CAMB-71BEB	MN908947.3	3037	C	T	1	1	6.4e-207	5.7e-283	1	TCT	ORF1ab:nsp3	F106F	C318T	TTC>TTT	Synonymous	ORF1ab:nsp3	0
CAMB-71BEB	MN908947.3	3478	T	C	0.3	0.27	2.1e-139	5.7e-114	0.291489048948993	TTG	ORF1ab:nsp3	V253V	T759C	GTT>GTC	Synonymous	ORF1ab:nsp3	0.70836395707776
CAMB-71BEB	MN908947.3	5840	T	C	1	0.85	0	8e-301	0.954436450839328	ATA	ORF1ab:nsp3	Y1041H	T3121C	TAC>CAC	Missense	ORF1ab:nsp3	0.0455635491606715
CAMB-71BEB	MN908947.3	7927	A	-	0.085	0.11	4.7e-22	8.6e-27	0.0970149253731343	CAA	ORF1ab:nsp3	.	5208-5208-delfrshift	.	no-SNV	ORF1ab:nsp3	0.902985074626866
CAMB-71BEB	MN908947.3	7927	AA	-	0.0425	0.115	4.7e-22;NA	8.6e-27;1e-31	0.073541842772612	CAA	ORF1ab:nsp3	.	5208-5209-delfrshift	.	no-SNV	ORF1ab:nsp3	0.902985074626866
CAMB-71BFA	MN908947.3	11074	C	INS	0.023	0.029	5.7e-05	5.4e-06	0.0253355535935806	TCT	ORF1ab:nsp6	.	101-102-insfrshift	.	no-SNV	ORF1ab:nsp6	0.974049777042658
CAMB-71BFA	MN908947.3	11075	T	-	0.045	0.014	9.1e-11	0.00018	0.0332251451998633	CTT	ORF1ab:nsp6	.	103-103-delfrshift	.	no-SNV	ORF1ab:nsp6	0.964639562692176
CAMB-71BFA	MN908947.3	11824	C	T	1	1	0	0	0.999363057324841	TCA	ORF1ab:nsp6	I284I	C852T	ATC>ATT	Synonymous	ORF1ab:nsp6	0.000636942675159236
CAMB-71BFA	MN908947.3	14408	C	T	1	1	0	0	0.997671428426797	CCT	ORF1ab:RNA-dependent-RNA-polymerase	P314L	C941T	CCT>CTT	Missense	ORF1ab:RNA-dependent-RNA-polymerase	0.000546708108491187
CAMB-71BFA	MN908947.3	187	A	G	1	1	0	0	0.998560970157595	CAG	NA	NA	NA	NA	NA	NA	0.000530904213702917
CAMB-71BFA	MN908947.3	21575	C	T	0.072	0.038	5.1e-20	2.9e-10	0.0574904580152672	TCT	S	L5F	C13T	CTT>TTT	Missense	GU280_gp02, spike glycoprotein	0.942270992366412
CAMB-71BFA	MN908947.3	21610	TAATCTTACAACCAGAACTCAATTACCCCCTGCA	-	0.00110558823529412	0.0111176470588235	0.067;0.072;0.066;0.065;0.065;0.064;0.05;0.03;0.033;0.031;0.025;0.03;0.026;0.052;0.13;0.027;0.028;0.027;0.03;0.031;0.05;0.0089;0.0088;0.013;0.039;0.13;0.054;0.039;0.038;0.038;0.047;0.049;0.039;0.044	7.3e-06;7.7e-06;5.7e-06;6.5e-06;6.6e-06;5.5e-06;4.2e-06;1.1e-06;4.1e-06;3.2e-06;1.5e-06;3.5e-06;3.3e-06;5.9e-06;3e-05;3.2e-06;3e-06;3.4e-06;3.7e-06;3.7e-06;5.4e-06;1.1e-05;1.5e-05;6.1e-05;1.8e-05;1.8e-05;1.2e-05;1.8e-05;1.7e-05;1.7e-05;3e-06;4.4e-06;8.7e-06;4.9e-06	0.00485436893203883	TTA	S	.	48-81-delfrshift	.	no-SNV	GU280_gp02, spike glycoprotein	0.994610667162237
CAMB-71BFA	MN908947.3	22101	A	T	0.021	0.017	7.7e-11	1.7e-09	0.0198119236738793	GAA	S	E180V	A539T	GAA>GTA	Missense	GU280_gp02, spike glycoprotein	0.976216561672601
CAMB-71BFA	MN908947.3	23403	A	G	1	1	0	0	0.999579386713473	GAT	S	D614G	A1841G	GAT>GGT	Missense	GU280_gp02, spike glycoprotein	0.000113242038680245
CAMB-71BFA	MN908947.3	23555	CCCATTGGTGCAGGTATATGCGCTAGT	-	0.0294074074074074	0.0380740740740741	0.0031;0.0028;0.0032;0.0033;0.0011;0.002;0.0015;0.0023;0.0024;0.0025;0.0024;0.0024;0.0017;0.0016;0.00064;0.00026;0.0011;0.00066;0.00086;0.00061;0.0011;0.0018;0.0012;0.00088;7.5e-05;9.2e-05;0.00097	0.00039;4e-04;0.00052;6e-04;0.00024;0.00037;0.00023;0.00043;0.00044;0.00046;0.00042;0.00042;0.00027;0.00025;0.00011;3.9e-05;0.00013;5.7e-05;0.00013;6.3e-05;0.00014;3e-04;0.00016;0.00021;7.2e-06;1e-05;0.00026	0.03265178385145	ACC	S	.	1993-2019-delinframe	.	no-SNV	GU280_gp02, spike glycoprotein	0.966580176440062
CAMB-71BFA	MN908947.3	23712	A	G	0.038	0.045	8e-18	6.5e-21	0.0419501133786848	AAT	S	N717S	A2150G	AAT>AGT	Missense	GU280_gp02, spike glycoprotein	0.958049886621315
CAMB-71BFA	MN908947.3	241	C	T	1	1	0	0	0.998997335777924	TCG	NA	NA	NA	NA	NA	NA	0.000171885295212995
CAMB-71BFA	MN908947.3	26759	A	G	0.0048	0.011	0.00065	1.4e-06	0.00747864583984693	GAA	M	G79G	A237G	GGA>GGG	Synonymous	GU280_gp05	0.992483835869987
CAMB-71BFA	MN908947.3	26780	TCTTGTAGGCTTGATGTGGCTCAGCTACTTCATTGCT	-	0.0221891891891892	0.0372162162162162	0.023;0.0092;0.03;0.032;0.039;0.01;0.015;0.00078;0.00077;4e-04;0.00061;0.00055;0.00072;0.00061;0.00072;0.00091;6e-04;0.00083;0.00065;0.00064;0.00052;0.00091;0.00059;0.00072;0.00063;0.00055;0.00081;0.00055;0.00024;0.00063;0.00076;0.00073;0.00033;8e-04;0.00054;0.00074;0.00067	4.5e-05;3.1e-06;1.3e-05;1.5e-05;2.8e-05;4.4e-06;9.2e-06;2.4e-06;2.2e-06;1.6e-06;1.4e-06;1.3e-06;1.7e-06;1.6e-06;2.1e-06;3e-06;9.2e-07;2.5e-06;1.4e-06;1.9e-06;1.5e-06;3.2e-06;1.5e-06;2.1e-06;1.6e-06;9.9e-07;2.4e-06;1.6e-06;2.3e-07;1.7e-06;2.5e-06;2.2e-06;1.1e-06;2.6e-06;4.4e-07;1.5e-06;8.2e-07	0.0300824272597046	GTC	M	.	258-294-delfrshift	.	no-SNV	GU280_gp05	0.979809697907146
CAMB-71BFA	MN908947.3	27289	G	A	0.014	0.013	6.4e-08	8.1e-08	0.0135412319413243	TGA	ORF6	D30N	G88A	GAT>AAT	Missense	GU280_gp06	0.985579697919534
CAMB-71BFA	MN908947.3	27390	G	T	0.01	0.0086	2.2e-06	8.2e-06	0.00956636611077125	CGA	NA	NA	NA	NA	NA	NA	0.990353840288676
CAMB-71BFA	MN908947.3	29402	G	T	0.023	0.024	1.6e-09	1.6e-09	0.023444976076555	TGA	N	D377Y	G1129T	GAT>TAT	Missense	GU280_gp10	0.976555023923445
CAMB-71BFA	MN908947.3	3037	C	T	1	1	0	0	0.998602324554951	TCT	ORF1ab:nsp3	F106F	C318T	TTC>TTT	Synonymous	ORF1ab:nsp3	0.000294247462115639
CAMB-71BFA	MN908947.3	3264	C	T	0.0049	0.0088	0.00061	1.1e-05	0.00639065508259315	ACT	ORF1ab:nsp3	T182I	C545T	ACT>ATT	Missense	ORF1ab:nsp3	0.99359316604378
CAMB-71BFA	MN908947.3	6654	T	C	0.0073	0.0037	3.9e-05	0.00095	0.00494315373208107	GTT	ORF1ab:nsp3	V1312A	T3935C	GTT>GCT	Missense	ORF1ab:nsp3	0.995056846267919
CAMB-71C06	MN908947.3	10047	TT	-	0.005	0.01125	0.0073;0.0021	4.6e-06;2.4e-05	0.00670620437956204	GTT	ORF1ab:nsp4	.	1493-1494-delfrshift	.	no-SNV	ORF1ab:nsp4	0.9925
CAMB-71C06	MN908947.3	10162	TTACTGTCCAAGACATGTG	-	0.00383157894736842	0.00957368421052632	NA;0.0018;0.0021;0.0029;0.0023;0.0026;0.0017;0.0019;0.0016;0.0026;0.0016;0.0018;0.0017;0.0017;0.0017;0.0023;0.0023;0.0011;0.0012	0.00065;4.4e-06;5.5e-06;1.3e-05;5.1e-06;6.7e-06;4.5e-06;4.5e-06;3.3e-06;6e-06;3.9e-06;6e-06;3.2e-06;4.2e-06;3.2e-06;5.1e-06;4.9e-06;2.4e-06;2.8e-06	0.00631763307687496	TTT	ORF1ab:3C-like-proteinase	.	108-126-delfrshift	.	no-SNV	ORF1ab:3C-like-proteinase	0.998113246667081
CAMB-71C06	MN908947.3	11074	C	INS	0.018	0.031	0.002	2.4e-06	0.021312432931716	TCT	ORF1ab:nsp6	.	101-102-insfrshift	.	no-SNV	ORF1ab:nsp6	0.978538149119113
CAMB-71C06	MN908947.3	11075	T	-	0.012	0.027	0.00083	9.6e-08	0.0155270552633475	CTT	ORF1ab:nsp6	.	103-103-delfrshift	.	no-SNV	ORF1ab:nsp6	0.979009054446766
CAMB-71C06	MN908947.3	12162	A	G	0.011	0.0095	7.1e-07	1.9e-06	0.0105534441417783	CAG	ORF1ab:nsp8	Q24R	A71G	CAG>CGG	Missense	ORF1ab:nsp8	0.987285301841551
CAMB-71C06	MN908947.3	12263	AAGTTGGAAA	-	0.00863	0.00625	0.0059;7.2e-10;1e-08;2.1e-09;1.5e-09;0.013;0.0039;0.019;0.0055;0.0017	1e-04;1e-04;0.00026;0.00013;0.00014;0.00034;8.7e-05;0.00066;0.00013;1.5e-05	0.00361172467315384	TAA	ORF1ab:nsp8	.	172-181-delfrshift	.	no-SNV	ORF1ab:nsp8	0.993662191695286
CAMB-71C06	MN908947.3	14408	C	T	1	0.99	0	0	0.995703758065009	CCT	ORF1ab:RNA-dependent-RNA-polymerase	P314L	C941T	CCT>CTT	Missense	ORF1ab:RNA-dependent-RNA-polymerase	0.000336360578540195
CAMB-71C06	MN908947.3	16375	C	T	0.0081	0.012	0.00068	1.5e-05	0.0108527131782946	TCC	ORF1ab:helicase	P47S	C139T	CCG>TCG	Missense	ORF1ab:helicase	0.989147286821705
CAMB-71C06	MN908947.3	17331	G	T	1	1	0	0	0.999027250872	AGA	ORF1ab:helicase	E365D	G1095T	GAG>GAT	Missense	ORF1ab:helicase	5.55856644571365e-05
CAMB-71C06	MN908947.3	18202	A	C	0.0081	0.013	6.9e-06	6.1e-08	0.0103979921118681	CAT	ORF1ab:3'-to-5'-exonuclease	I55L	A163C	ATC>CTC	Missense	ORF1ab:3'-to-5'-exonuclease	0.989458587307279
CAMB-71C06	MN908947.3	21137	A	G	1	1	0	0	0.99993446347431	AAG	ORF1ab:2'-O-ribose-methyltransferase	K160R	A479G	AAG>AGG	Missense	ORF1ab:2'-O-ribose-methyltransferase	4.36910171268787e-05
CAMB-71C06	MN908947.3	21818	T	-	0.0045	0.0079	0.00078	2.7e-05	0.00621192211205352	ATT	S	.	256-256-delfrshift	.	no-SNV	GU280_gp02, spike glycoprotein	0.990921036913153
CAMB-71C06	MN908947.3	22952	TTTGAGAGAG	-	0.00301	0.00611	0.0078;0.0074;0.0087;0.014;0.012;0.0087;0.0087;0.0089;0.0093;0.0085	0.00036;0.00044;0.00074;1.5e-05;7.5e-06;0.00085;8e-04;0.00089;9e-04;0.00089	0.0041758496694119	TTT	S	.	1390-1399-delfrshift	.	no-SNV	GU280_gp02, spike glycoprotein	0.994229844526366
CAMB-71C06	MN908947.3	23403	A	G	1	1	0	0	0.999879321788451	GAT	S	D614G	A1841G	GAT>GGT	Missense	GU280_gp02, spike glycoprotein	5.0282588145377e-05
CAMB-71C06	MN908947.3	23675	GTTG	-	0.00085	0.005525	NA;NA;NA;0.0012	0.00012;4.2e-05;0.00013;0.00015	0.00246513136555303	AGT	S	.	2113-2116-delfrshift	.	no-SNV	GU280_gp02, spike glycoprotein	0.997408507679666
CAMB-71C06	MN908947.3	241	C	T	1	1	0	0	0.999775827283544	TCG	NA	NA	NA	NA	NA	NA	0.000172440551120001
CAMB-71C06	MN908947.3	26526	G	T	0.013	0.012	1.9e-05	3e-05	0.0123334977799704	GGC	M	A2S	G4T	GCA>TCA	Missense	GU280_gp05	0.987365016718741
CAMB-71C06	MN908947.3	26780	TCTTGTAGGCTTGATGTGGCTCAGCTACTTCATTGCTT	-	0.0271842105263158	0.0405789473684211	0.027;0.0075;0.0032;0.0032;0.0054;0.0011;0.0032;2e-04;2e-04;9.4e-05;5.4e-05;4.3e-05;8.1e-05;5.9e-05;7e-05;1e-04;4.9e-05;9.2e-05;6.4e-05;6.5e-05;6.3e-05;9.7e-05;6.5e-05;7.8e-05;6.2e-05;4.7e-05;8.4e-05;5.4e-05;1.8e-05;6.4e-05;8.3e-05;7.9e-05;0.00014;0.00021;8.2e-05;0.00013;0.00011;0.002	5.5e-05;4.1e-06;3e-05;3.2e-05;8.7e-05;7.3e-06;3.2e-05;2.4e-07;2.2e-07;1.5e-07;1.1e-07;8.3e-08;1.9e-07;1.5e-07;2e-07;3.5e-07;1.2e-07;2.8e-07;1.2e-07;2e-07;1.9e-07;3.5e-07;1.7e-07;2.3e-07;1.5e-07;8.1e-08;2.3e-07;1.6e-07;8.9e-09;1.7e-07;2.6e-07;2.5e-07;8.6e-08;2.8e-07;3.2e-08;1.4e-07;6.8e-08;2e-04	0.0342640975397344	GTC	M	.	258-295-delfrshift	.	no-SNV	GU280_gp05	0.981469135634498
CAMB-71C06	MN908947.3	26882	C	T	1	1	0	0	0.999870070811408	TCA	M	L120L	C360T	CTC>CTT	Synonymous	GU280_gp05	8.35259069521396e-05
CAMB-71C06	MN908947.3	27467	G	A	0.0083	0.012	8.8e-06	1.6e-07	0.00963273826349779	AGA	ORF7a	R25K	G74A	AGA>AAA	Missense	GU280_gp07	0.99032377307617
CAMB-71C06	MN908947.3	29737	GCCACGCGGAGTAC	-	0.999285714285714	1	0;0;0;0;0;0;0;0;0;0;0;0;0;0	0;0;0;0;0;0;0;0;0;0;0;0;0;0	0.999571183533448	GGC	NA	NA	NA	NA	NA	NA	0.00515463917525773
CAMB-71C06	MN908947.3	29751	GA	-	0.01055	0.0155	0.0074;0.002	0.00035;2.1e-05	0.0138532580810672	CGA	NA	NA	NA	NA	NA	NA	0.986589181940098
CAMB-71C06	MN908947.3	3037	C	T	1	1	0	0	0.999743392353092	TCT	ORF1ab:nsp3	F106F	C318T	TTC>TTT	Synonymous	ORF1ab:nsp3	0.000128303823453939
CAMB-71C06	MN908947.3	307	C	T	0.083	0.074	1.3e-37	4.8e-34	0.0802643397921211	TCC	ORF1ab:leader-protein	V14V	C42T	GTC>GTT	Synonymous	ORF1ab:leader-protein	0.919719620171949
CAMB-71C06	MN908947.3	3881	A	G	0.11	0.12	2.1e-48	6.3e-45	0.108677879000234	GAT	ORF1ab:nsp3	I388V	A1162G	ATT>GTT	Missense	ORF1ab:nsp3	0.891322120999766
CAMB-71C06	MN908947.3	4480	AT	-	0.0135	0.0092	9e-07;1.8e-06	5.2e-05;9.2e-05	0.012453766562105	AAT	ORF1ab:nsp3	.	1761-1762-delfrshift	.	no-SNV	ORF1ab:nsp3	0.98764863121025
CAMB-71C06	MN908947.3	522	TT	-	0.0405	0.05	4.5e-07;9e-04	3e-08;1.6e-05	0.0427926901517568	GTT	ORF1ab:leader-protein	.	257-258-delfrshift	.	no-SNV	ORF1ab:leader-protein	0.942681895093063
CAMB-71C06	MN908947.3	7042	G	T	1	1	0	4.59999819560493e-319	1	TGC	ORF1ab:nsp3	M1441I	G4323T	ATG>ATT	Missense	ORF1ab:nsp3	0
CAMB-71C06	MN908947.3	7824	A	G	0.0016	0.0079	0.0047	1.6e-05	0.00381242851696531	CAT	ORF1ab:nsp3	H1702R	A5105G	CAT>CGT	Missense	ORF1ab:nsp3	0.996187571483035
CAMB-71C15	MN908947.3	1059	C	T	1	1	0	0	0.999936361129378	ACC	ORF1ab:nsp2	T85I	C254T	ACC>ATC	Missense	ORF1ab:nsp2	4.24259137481174e-05
CAMB-71C15	MN908947.3	10790	C	T	0.0059	0.043	0.00017	9.3e-20	0.01768882360142	CCA	ORF1ab:3C-like-proteinase	H246Y	C736T	CAT>TAT	Missense	ORF1ab:3C-like-proteinase	0.98231117639858
CAMB-71C15	MN908947.3	11071	G	INS	0.013	0.017	5.5e-05	3.3e-06	0.0141033340436661	TGT	ORF1ab:nsp6	.	98-99-insfrshift	.	no-SNV	ORF1ab:nsp6	0.985761056975145
CAMB-71C15	MN908947.3	11074	C	INS	0.02	0.026	0.00036	4.3e-05	0.0218080616830531	TCT	ORF1ab:nsp6	.	101-102-insfrshift	.	no-SNV	ORF1ab:nsp6	0.976036225106645
CAMB-71C15	MN908947.3	11074	CT	-	0.0174	0.016022	0.00011;7.3e-08	NA;9.6e-09	0.0178368406375357	TCT	ORF1ab:nsp6	.	102-103-delfrshift	.	no-SNV	ORF1ab:nsp6	0.976036225106645
CAMB-71C15	MN908947.3	11075	T	-	0.032	0.032	7.3e-08	9.6e-09	0.0318440391116869	CTT	ORF1ab:nsp6	.	103-103-delfrshift	.	no-SNV	ORF1ab:nsp6	0.965291414458368
CAMB-71C15	MN908947.3	1194	A	G	0.011	0.019	5.3e-07	1.5e-10	0.01454554344106	AAT	ORF1ab:nsp2	N130S	A389G	AAT>AGT	Missense	ORF1ab:nsp2	0.985381117684447
CAMB-71C15	MN908947.3	13636	A	G	0.003	0.013	8e-04	2.5e-08	0.00548669197263372	AAT	ORF1ab:RNA-dependent-RNA-polymerase	I57V	A169G	ATT>GTT	Missense	ORF1ab:RNA-dependent-RNA-polymerase	0.99450211069681
CAMB-71C15	MN908947.3	13754	G	A	0.002	0.0083	0.0078	7e-06	0.00363509029364193	AGA	ORF1ab:RNA-dependent-RNA-polymerase	R96K	G287A	AGA>AAA	Missense	ORF1ab:RNA-dependent-RNA-polymerase	0.996314885528005
CAMB-71C15	MN908947.3	14408	C	T	1	1	0	0	0.998896487636306	CCT	ORF1ab:RNA-dependent-RNA-polymerase	P314L	C941T	CCT>CTT	Missense	ORF1ab:RNA-dependent-RNA-polymerase	0.000174238794267544
CAMB-71C15	MN908947.3	17766	C	T	0.0064	0.013	0.00012	1.4e-07	0.00788350698293061	TCT	ORF1ab:helicase	V510V	C1530T	GTC>GTT	Synonymous	ORF1ab:helicase	0.99210263799601
CAMB-71C15	MN908947.3	1840	A	G	0.007	0.0063	4.5e-05	4.4e-05	0.00681864441278241	AAC	ORF1ab:nsp2	E345E	A1035G	GAA>GAG	Synonymous	ORF1ab:nsp2	0.993181355587218
CAMB-71C15	MN908947.3	18457	C	T	0.0059	0.0081	0.00013	9.4e-06	0.00639356368300361	ACC	ORF1ab:3'-to-5'-exonuclease	P140S	C418T	CCA>TCA	Missense	ORF1ab:3'-to-5'-exonuclease	0.993528703019939
CAMB-71C15	MN908947.3	2033	T	C	0.01	0.0067	1.1e-06	3.5e-05	0.00931719570678237	TTT	ORF1ab:nsp2	L410L	T1228C	TTG>CTG	Synonymous	ORF1ab:nsp2	0.990637131765243
CAMB-71C15	MN908947.3	21137	A	G	0.0056	0.01	0.0023	3.4e-05	0.00684248324289818	AAG	ORF1ab:2'-O-ribose-methyltransferase	K160R	A479G	AAG>AGG	Missense	ORF1ab:2'-O-ribose-methyltransferase	0.993157516757102
CAMB-71C15	MN908947.3	23403	A	G	1	1	0	0	0.999906932670017	GAT	S	D614G	A1841G	GAT>GGT	Missense	GU280_gp02, spike glycoprotein	5.92246645345787e-05
CAMB-71C15	MN908947.3	23484	A	G	1	1	0	0	0.998887545703331	AAT	S	N641S	A1922G	AAT>AGT	Missense	GU280_gp02, spike glycoprotein	2.96654479111817e-05
CAMB-71C15	MN908947.3	241	C	T	1	1	0	0	0.999862945640815	TCG	NA	NA	NA	NA	NA	NA	6.85271795926059e-05
CAMB-71C15	MN908947.3	24368	G	T	1	1	0	0	1	AGA	S	D936Y	G2806T	GAC>TAC	Missense	GU280_gp02, spike glycoprotein	0
CAMB-71C15	MN908947.3	25523	G	C	0.011	0.011	2.2e-06	6e-07	0.0109282571202914	GGA	ORF3a	G44A	G131C	GGA>GCA	Missense	GU280_gp03	0.988958914266372
CAMB-71C15	MN908947.3	25563	G	T	1	1	0	0	0.999875650613753	AGA	ORF3a	Q57H	G171T	CAG>CAT	Missense	GU280_gp03	3.55283960705594e-05
CAMB-71C15	MN908947.3	26333	C	T	0.0076	0.019	0.00012	2.7e-09	0.0101010101010101	ACA	E	T30I	C89T	ACA>ATA	Missense	GU280_gp04	0.989809600429069
CAMB-71C15	MN908947.3	26780	TCTTGTAGGCTTGATGTGGCTCAGCTACTTCATTGCT	-	0.0343243243243243	0.0358918918918919	9.5e-05;9.1e-06;0.00012;0.00013;0.00026;1.8e-06;8.9e-06;1e-05;9.9e-06;4.2e-06;6.5e-06;5.3e-06;9.7e-06;6.8e-06;8.5e-06;1.3e-05;2.2e-06;1.1e-05;7.9e-06;7.6e-06;7.4e-06;1.2e-05;6.8e-06;9.4e-06;7.4e-06;5.5e-06;9.6e-06;6.3e-06;2e-06;7.5e-06;1e-05;9.5e-06;6.7e-06;1.1e-05;2.8e-06;6e-06;4.8e-06	0.0051;0.0012;0.0041;0.0044;0.048;0.0011;0.0025;1.1e-06;1e-06;6.9e-07;5.9e-07;4.8e-07;8.2e-07;6.6e-07;8.9e-07;1.4e-06;5.8e-07;1.2e-06;6.1e-07;8.8e-07;8.7e-07;1.5e-06;6.7e-07;9.8e-07;7.5e-07;4.1e-07;9.7e-07;7.4e-07;7.4e-08;7.9e-07;1.1e-06;1e-06;4.7e-07;1.2e-06;1.6e-07;6.4e-07;3.4e-07	0.0365415048194504	GTC	M	.	258-294-delfrshift	.	no-SNV	GU280_gp05	0.976641323578635
CAMB-71C15	MN908947.3	27267	TAAAGTTTCCATTTGGAATCTTGATTACATCATA	-	0.0821764705882353	0.153823529411765	1.1e-20;9.9e-23;1e-21;1.7e-21;2.3e-21;4.2e-23;7.3e-21;9.1e-21;2.3e-21;8.6e-22;1.5e-21;2.1e-22;1.5e-20;7.7e-21;3e-21;7.8e-20;1.6e-21;8.7e-21;3e-21;4.7e-21;3.4e-23;4.4e-21;9.5e-24;1.5e-23;4.8e-35;1.4e-25;3.8e-35;5.7e-34;3.2e-32;4.2e-33;6.1e-32;1.6e-36;8.7e-37;4.5e-35	5e-39;3.8e-43;7.8e-41;2.1e-40;2.3e-40;5.9e-44;2.5e-39;4.8e-39;9.5e-41;1.7e-41;3.5e-41;9.5e-42;4.1e-39;1.7e-39;2.3e-40;4e-37;6.1e-41;4.1e-40;3.9e-40;7.5e-40;3.3e-44;5.1e-40;5.5e-45;4e-45;1.8e-68;1e-49;1.7e-68;9.8e-66;2.5e-63;4.2e-65;2e-62;4.8e-71;5e-71;5.6e-68	0.106200030170463	TTA	ORF6	.	66-99-delfrshift	.	no-SNV	GU280_gp06	0.897666217197386
CAMB-71C15	MN908947.3	3037	C	T	1	1	0	0	0.999582681272822	TCT	ORF1ab:nsp3	F106F	C318T	TTC>TTT	Synonymous	ORF1ab:nsp3	0
CAMB-71C15	MN908947.3	522	T	-	0.047	0.045	5.5e-06	5.4e-06	0.0466793469646537	GTT	ORF1ab:leader-protein	.	257-257-delfrshift	.	no-SNV	ORF1ab:leader-protein	0.953142336344904
CAMB-71C15	MN908947.3	522	TT	-	0.0405	0.0345	5.5e-06;8e-05	5.4e-06;0.0016	0.0387723060427357	GTT	ORF1ab:leader-protein	.	257-258-delfrshift	.	no-SNV	ORF1ab:leader-protein	0.953142336344904
CAMB-71C15	MN908947.3	5489	G	T	0.027	0.03	8e-12	1.4e-12	0.0282009724473258	AGA	ORF1ab:nsp3	D924Y	G2770T	GAT>TAT	Missense	ORF1ab:nsp3	0.971799027552674
CAMB-71C15	MN908947.3	57	A	G	0.0025	0.013	0.0027	2.9e-08	0.00513128187315471	GAT	NA	NA	NA	NA	NA	NA	0.994868718126845
CAMB-71C15	MN908947.3	7427	G	T	0.01	0.02	1.7e-06	3.2e-10	0.0121057661675693	TGC	ORF1ab:nsp3	A1570S	G4708T	GCA>TCA	Missense	ORF1ab:nsp3	0.987788042901136
CAMB-71C15	MN908947.3	7735	CGT	TTC	0.00101	0.0163333333333333	NA;NA;0.0022	1.7e-05;1e-08;3.4e-09	0.00543872371283539	TCG	ORF1ab:nsp3	.	5016-5018-mnv	.	no-SNV	ORF1ab:nsp3	0.995562655307064
CAMB-71C15	MN908947.3	7837	AGACAACCTGAGAGCTAATA	-	0.000245	0.007215	NA;NA;NA;NA;NA;NA;NA;NA;NA;NA;NA;NA;NA;NA;NA;NA;0.00074;NA;NA;NA	0.00029;2.3e-05;2.5e-05;3.6e-05;0.00033;4.7e-05;8.5e-05;8.8e-05;2.1e-05;3.2e-05;8e-05;7.9e-05;8.2e-05;6.1e-05;5e-05;3.5e-05;7.3e-05;3.7e-05;1.8e-05;2.6e-05	0.0023961661341853	TAG	ORF1ab:nsp3	.	5118-5137-delfrshift	.	no-SNV	ORF1ab:nsp3	0.998483556061037
CAMB-71C15	MN908947.3	7936	G	A	0.0065	0.0093	6.7e-05	4.6e-06	0.00740160222918844	CGT	ORF1ab:nsp3	A1739A	G5217A	GCG>GCA	Synonymous	ORF1ab:nsp3	0.992424242424242
CAMB-71C24	MN908947.3	11075	T	-	0.026	0.041	6.1e-07	1.2e-10	0.0314943657417941	CTT	ORF1ab:nsp6	.	103-103-delfrshift	.	no-SNV	ORF1ab:nsp6	0.962721688002203
CAMB-71C24	MN908947.3	14408	C	T	1	1	0	0	0.999152605366833	CCT	ORF1ab:RNA-dependent-RNA-polymerase	P314L	C941T	CCT>CTT	Missense	ORF1ab:RNA-dependent-RNA-polymerase	0.000713595480561956
CAMB-71C24	MN908947.3	1547	A	-	0.0075	0.0043	2.8e-05	0.00045	0.00616468516072215	TAG	ORF1ab:nsp2	.	742-742-delfrshift	.	no-SNV	ORF1ab:nsp2	0.960369881109643
CAMB-71C24	MN908947.3	1547	A	G	0.011	0.0097	5e-06	2.1e-05	0.0103478643769265	TAG	ORF1ab:nsp2	S248G	A742G	AGC>GGC	Missense	ORF1ab:nsp2	0.960369881109643
CAMB-71C24	MN908947.3	1547	A	T	0.024	0.022	3.3e-11	3.3e-10	0.0231175693527081	TAG	ORF1ab:nsp2	S248C	A742T	AGC>TGC	Missense	ORF1ab:nsp2	0.960369881109643
CAMB-71C24	MN908947.3	16138	T	C	0.017	0.016	1.6e-09	2e-09	0.0169157340803089	GTT	ORF1ab:RNA-dependent-RNA-polymerase	L891L	T2671C	TTA>CTA	Synonymous	ORF1ab:RNA-dependent-RNA-polymerase	0.98302987449178
CAMB-71C24	MN908947.3	1820	G	-	0.008	0.0042	1e-05	2e-04	0.00655229602240287	AGG	ORF1ab:nsp2	.	1015-1015-delfrshift	.	no-SNV	ORF1ab:nsp2	0
CAMB-71C24	MN908947.3	1820	G	A	0.99	1	0	0	0.993420516027297	AGG	ORF1ab:nsp2	G339S	G1015A	GGT>AGT	Missense	ORF1ab:nsp2	0
CAMB-71C24	MN908947.3	18583	G	A	0.0076	0.015	3.8e-05	2.7e-08	0.0101381989469267	CGT	ORF1ab:3'-to-5'-exonuclease	V182I	G544A	GTA>ATA	Missense	ORF1ab:3'-to-5'-exonuclease	0.989848265406949
CAMB-71C24	MN908947.3	23152	T	C	0.012	0.0056	3.3e-05	0.0042	0.00915774187692866	CTA	S	S530S	T1590C	TCT>TCC	Synonymous	GU280_gp02, spike glycoprotein	0.990842258123071
CAMB-71C24	MN908947.3	23161	G	T	0.014	0.0055	4e-05	0.0093	0.0104268402966178	TGG	S	L533F	G1599T	TTG>TTT	Missense	GU280_gp02, spike glycoprotein	0.989536986796889
CAMB-71C24	MN908947.3	23189	T	C	0.012	0.0055	3e-05	0.0039	0.00908903699266137	CTT	S	F543L	T1627C	TTC>CTC	Missense	GU280_gp02, spike glycoprotein	0.990892242024861
CAMB-71C24	MN908947.3	23194	TG	AT	0.0115	0.0061	8.3e-06;1.2e-05	0.0011;0.0023	0.00934878657872831	ATG	S	.	1632-1633-mnv	.	no-SNV	GU280_gp02, spike glycoprotein	0.990208118963056
CAMB-71C24	MN908947.3	23197	T	G	0.012	0.0064	6.8e-06	0.0015	0.00989954718159579	GTT	S	G545G	T1635G	GGT>GGG	Synonymous	GU280_gp02, spike glycoprotein	0.990037995107479
CAMB-71C24	MN908947.3	23200	A	T	0.012	0.0063	6.5e-06	0.0014	0.00978532201697454	TAA	S	L546F	A1638T	TTA>TTT	Missense	GU280_gp02, spike glycoprotein	0.990134797803295
CAMB-71C24	MN908947.3	23202	CAG	ACA	0.012	0.00643333333333333	9.4e-06;5.7e-06;7.8e-06	0.0014;0.0012;0.0014	0.00976468541131434	ACA	S	.	1640-1642-mnv	.	no-SNV	GU280_gp02, spike glycoprotein	0.98944071497072
CAMB-71C24	MN908947.3	23206	CACAG	GCACA	0.0118	0.00636	8e-06;4.5e-06;1e-05;4.4e-06;7.8e-06	0.0015;0.0011;0.0017;0.0012;0.0012	0.00976476716750253	GCA	S	.	1644-1648-mnv	.	no-SNV	GU280_gp02, spike glycoprotein	0.990388226338493
CAMB-71C24	MN908947.3	23212	TGT	GTG	0.0123333333333333	0.00646666666666667	6.5e-06;8.5e-06;3.9e-06	0.0014;0.0016;0.00096	0.00982639352855924	GTG	S	.	1650-1652-mnv	.	no-SNV	GU280_gp02, spike glycoprotein	0.990122213199848
CAMB-71C24	MN908947.3	23216	CT	TC	0.012	0.0064	1.2e-05;8.8e-06	0.0019;0.0013	0.00970513309749482	TCT	S	.	1654-1655-mnv	.	no-SNV	GU280_gp02, spike glycoprotein	0.990300848547184
CAMB-71C24	MN908947.3	23219	ACTGAGTCTA	TACTGAGTCT	0.012	0.00643	8.6e-06;6.8e-06;8.9e-06;6.7e-06;9.1e-06;6.4e-06;6.9e-06;8.6e-06;6.9e-06;6.5e-06	0.0014;0.001;0.0015;0.0014;0.0018;0.0012;0.0013;0.0015;0.0016;0.0012	0.00983278138926367	TAC	S	.	1657-1666-mnv	.	no-SNV	GU280_gp02, spike glycoprotein	0.990130871004438
CAMB-71C24	MN908947.3	23230	CA	AC	0.0115	0.0062	1.6e-05;5.9e-06	0.0015;0.0013	0.00940461109703572	ACA	S	.	1668-1669-mnv	.	no-SNV	GU280_gp02, spike glycoprotein	0.990125783586676
CAMB-71C24	MN908947.3	23236	GT	AG	0.0115	0.0062	1.1e-05;8e-06	0.0016;0.0013	0.00945129955368863	AGT	S	.	1674-1675-mnv	.	no-SNV	GU280_gp02, spike glycoprotein	0.990666301877262
CAMB-71C24	MN908947.3	23240	CTGC	TCTG	0.012	0.006475	5.4e-06;1.1e-05;6.8e-06;6e-06	0.0015;0.0017;0.0015;0.001	0.00989853228659199	TCT	S	.	1678-1681-mnv	.	no-SNV	GU280_gp02, spike glycoprotein	0.989745945889503
CAMB-71C24	MN908947.3	23245	T	C	0.012	0.0064	1.1e-05	0.0019	0.00981511775054786	CTT	S	P561P	T1683C	CCT>CCC	Synonymous	GU280_gp02, spike glycoprotein	0.990112863565748
CAMB-71C24	MN908947.3	23248	C	T	0.012	0.0066	1.1e-05	0.002	0.0100475717496994	TCC	S	F562F	C1686T	TTC>TTT	Synonymous	GU280_gp02, spike glycoprotein	0.989910606931883
CAMB-71C24	MN908947.3	23250	A	C	0.012	0.0064	6.7e-06	0.0012	0.00975187720966002	CAA	S	Q563P	A1688C	CAA>CCA	Missense	GU280_gp02, spike glycoprotein	0.990023818933382
CAMB-71C24	MN908947.3	23252	CA	AC	0.0125	0.0068	6.6e-06;2.4e-06	0.0013;0.00077	0.0103657650202954	ACA	S	.	1690-1691-mnv	.	no-SNV	GU280_gp02, spike glycoprotein	0.990234436792761
CAMB-71C24	MN908947.3	23255	T	A	0.013	0.0071	2.6e-06	0.0011	0.0110503460272567	ATT	S	F565I	T1693A	TTT>ATT	Missense	GU280_gp02, spike glycoprotein	0.987860888282629
CAMB-71C24	MN908947.3	23258	G	T	0.012	0.0067	6.2e-06	0.0014	0.0102389810337618	TGG	S	G566C	G1696T	GGC>TGC	Missense	GU280_gp02, spike glycoprotein	0.989707411735695
CAMB-71C24	MN908947.3	23260	CAGAGACAT	GCAGAGACA	0.0122222222222222	0.00661111111111111	6.9e-06;4.8e-06;1.2e-05;4.3e-06;6.6e-06;1.2e-05;4.7e-06;1.5e-06;6.2e-06	0.0013;0.0011;0.0017;0.0012;0.0017;0.0016;0.0011;0.00066;0.0012	0.0100716743747671	GCA	S	.	1698-1706-mnv	.	no-SNV	GU280_gp02, spike glycoprotein	0.990076732857158
CAMB-71C24	MN908947.3	23270	GCTGACACTACTGATGCTGTC	TGCTGACACTACTGATGCTGT	0.012	0.00661904761904762	8.6e-06;6.6e-06;9.1e-06;6.3e-06;4.3e-06;6.7e-06;4.5e-06;1.2e-05;1.8e-06;1.3e-05;1.1e-05;6.4e-06;1.8e-05;5.6e-06;7.2e-06;9.5e-06;6.8e-06;7.1e-06;6.7e-06;6.2e-06;8.8e-06	0.0017;0.0013;0.0019;0.001;0.0012;0.00098;0.0011;0.0021;0.00012;0.0011;0.0016;0.0015;0.0022;0.001;0.0011;0.0016;0.0013;0.0014;0.0014;0.0014;0.0016	0.00989662805441534	TGC	S	.	1708-1728-mnv	.	no-SNV	GU280_gp02, spike glycoprotein	0.989997512895098
CAMB-71C24	MN908947.3	23292	GTGATC	CGTGAT	0.012	0.00646666666666667	6.1e-06;4.8e-06;1.1e-05;4.9e-06;6.3e-06;1e-05	0.0012;0.00097;0.002;0.0013;0.0015;0.0016	0.00989438929924443	CGT	S	.	1730-1735-mnv	.	no-SNV	GU280_gp02, spike glycoprotein	0.98982778148254
CAMB-71C24	MN908947.3	23299	ACAGACACT	CACAGACAC	0.0123333333333333	0.00647777777777778	1.2e-05;8.2e-06;4.6e-06;5.7e-06;1.9e-05;7.2e-06;3.1e-05;1.6e-05;1.6e-06	0.0013;0.0016;0.0012;0.0015;0.0019;0.0014;0.0042;0.0019;0.00078	0.00957546326953195	CAC	S	.	1737-1745-mnv	.	no-SNV	GU280_gp02, spike glycoprotein	0.989074026419626
CAMB-71C24	MN908947.3	23309	GAGAT	TGAGA	0.012	0.00642	1.9e-05;7.7e-06;7e-06;6.5e-06;2.2e-06	0.0022;0.0014;0.0016;0.0013;7e-04	0.00984272914937539	TGA	S	.	1747-1751-mnv	.	no-SNV	GU280_gp02, spike glycoprotein	0.991297903874656
CAMB-71C24	MN908947.3	23315	CT	TC	0.012	0.00635	8.2e-06;7.2e-06	0.0016;0.0015	0.00982808848480968	TCT	S	.	1753-1754-mnv	.	no-SNV	GU280_gp02, spike glycoprotein	0.990105323569736
CAMB-71C24	MN908947.3	23318	GACAT	TGACA	0.0118	0.00628	5.2e-06;1.6e-05;1.3e-05;5.2e-06;4.3e-06	0.0015;0.0015;0.0016;0.0014;0.0016	0.00986723487952795	TGA	S	.	1756-1760-mnv	.	no-SNV	GU280_gp02, spike glycoprotein	0.989909865908889
CAMB-71C24	MN908947.3	23403	A	G	1	1	0	0	0.999939856256453	GAT	S	D614G	A1841G	GAT>GGT	Missense	GU280_gp02, spike glycoprotein	4.0095829031385e-05
CAMB-71C24	MN908947.3	241	C	T	1	1	0	0	0.999613750482812	TCG	NA	NA	NA	NA	NA	NA	0.000302282230842864
CAMB-71C24	MN908947.3	27265	TTTAAAGTTTCCATTTGGAATC	-	1	1	0;0;0;0;0;0;0;0;0;0;0;0;0;0;0;0;0;0;0;0;0;0	0;0;0;0;0;0;0;0;0;0;0;0;0;0;0;0;0;0;0;0;0;0	1	TTT	ORF6	.	64-85-delfrshift	.	no-SNV	GU280_gp06	0.00100321253452066
CAMB-71C24	MN908947.3	28090	G	A	0.0022	0.0096	0.0043	3.7e-06	0.00502718785267262	GGT	ORF8	G66D	G197A	GGT>GAT	Missense	GU280_gp09	0.994870216476865
CAMB-71C24	MN908947.3	28514	G	T	1	1	0	0	0.999879539842197	AGA	N	D81Y	G241T	GAT>TAT	Missense	GU280_gp10	0
CAMB-71C24	MN908947.3	29433	A	G	0.0098	0.035	2e-05	2.8e-11	0.0180940892641737	AAG	N	K387R	A1160G	AAG>AGG	Missense	GU280_gp10	0.981905910735826
CAMB-71C24	MN908947.3	3021	AT	-	0.0024	0.00685	0.011;0.0068	0.00027;3.3e-05	0.00406317080650107	CAT	ORF1ab:nsp3	.	302-303-delfrshift	.	no-SNV	ORF1ab:nsp3	0.996663729069621
CAMB-71C24	MN908947.3	3037	C	T	1	1	0	0	0.999334176709501	TCT	ORF1ab:nsp3	F106F	C318T	TTC>TTT	Synonymous	ORF1ab:nsp3	6.65823290498702e-05
CAMB-71C24	MN908947.3	6369	GAAT	-	0.002125	0.006	0.0042;0.0058;0.0035;0.0056	0.00038;4.5e-05;1.1e-05;5.1e-05	0.00311564919640929	GGA	ORF1ab:nsp3	.	3650-3653-delfrshift	.	no-SNV	ORF1ab:nsp3	0.997388509441543
CAMB-71C33	MN908947.3	11074	CT	-	0.00975	0.01608	0.00054;4.2e-05	0.047;4.6e-09	0.0121692064587609	TCT	ORF1ab:nsp6	.	102-103-delfrshift	.	no-SNV	ORF1ab:nsp6	0.971861729570981
CAMB-71C33	MN908947.3	11075	T	-	0.017	0.032	4.2e-05	4.6e-09	0.0208141462516117	CTT	ORF1ab:nsp6	.	103-103-delfrshift	.	no-SNV	ORF1ab:nsp6	0.978968167584856
CAMB-71C33	MN908947.3	11595	A	G	0.0078	0.015	0.00021	7.2e-06	0.0101465614430665	CAG	ORF1ab:nsp6	Q208R	A623G	CAG>CGG	Missense	ORF1ab:nsp6	0.989853438556934
CAMB-71C33	MN908947.3	14359	A	T	0.012	0.019	2.3e-07	1.2e-10	0.014954954954955	CAT	ORF1ab:RNA-dependent-RNA-polymerase	I298F	A892T	ATT>TTT	Missense	ORF1ab:RNA-dependent-RNA-polymerase	0.984894894894895
CAMB-71C33	MN908947.3	14408	C	T	1	1	0	0	0.999647183347054	CCT	ORF1ab:RNA-dependent-RNA-polymerase	P314L	C941T	CCT>CTT	Missense	ORF1ab:RNA-dependent-RNA-polymerase	0.000352816652946019
CAMB-71C33	MN908947.3	15197	CTGTAGTAATT	-	0.0072	0.00190909090909091	2.9e-05;2.4e-05;0.00016;0.00013;0.00019;0.00011;6.5e-05;9.7e-05;7.8e-05;0.00011;0.00011	NA;NA;NA;0.0062;0.0081;0.0048;0.0033;0.0041;NA;NA;NA	0.00635745480678866	ACT	ORF1ab:RNA-dependent-RNA-polymerase	.	1730-1740-delfrshift	.	no-SNV	ORF1ab:RNA-dependent-RNA-polymerase	0.993643138974134
CAMB-71C33	MN908947.3	17252	G	T	0.063	0.034	4.2e-29	3.2e-17	0.0571872935476767	CGT	ORF1ab:helicase	R339L	G1016T	CGT>CTT	Missense	ORF1ab:helicase	0.942688835058357
CAMB-71C33	MN908947.3	1820	G	A	1	1	0	0	0.998736140633079	AGG	ORF1ab:nsp2	G339S	G1015A	GGT>AGT	Missense	ORF1ab:nsp2	0.000114896306083759
CAMB-71C33	MN908947.3	18828	C	T	0.052	0.076	6.7e-24	1.2e-34	0.0600406692590346	TCC	ORF1ab:3'-to-5'-exonuclease	V263V	C789T	GTC>GTT	Synonymous	ORF1ab:3'-to-5'-exonuclease	0.939923655952339
CAMB-71C33	MN908947.3	23403	A	G	1	1	0	0	0.999875060907807	GAT	S	D614G	A1841G	GAT>GGT	Missense	GU280_gp02, spike glycoprotein	0.000112445182973301
CAMB-71C33	MN908947.3	241	C	T	1	1	0	0	0.999762877091292	TCG	NA	NA	NA	NA	NA	NA	0.000184428928994862
CAMB-71C33	MN908947.3	24579	C	T	1	1	0	1.5e-302	0.999665551839465	ACA	S	T1006I	C3017T	ACA>ATA	Missense	GU280_gp02, spike glycoprotein	0
CAMB-71C33	MN908947.3	25430	TAACTT	-	0.0263333333333333	0.00207366666666667	9.8e-07;7.3e-08;9e-07;8.3e-07;8.6e-07;7.9e-08	NA;0.00018;0.47;0.47;NA;NA	0.0168191880234601	GTA	ORF3a	.	38-43-delinframe	.	no-SNV	GU280_gp03	0.983599644917887
CAMB-71C33	MN908947.3	256	G	A	0.064	0.097	4.2e-29	1.3e-43	0.0712696016986007	CGA	NA	NA	NA	NA	NA	NA	0.928704816965542
CAMB-71C33	MN908947.3	25688	C	T	0.026	0.012	1e-11	0.00072	0.0245851259987707	GCT	ORF3a	A99V	C296T	GCT>GTT	Missense	GU280_gp03	0.975107559926245
CAMB-71C33	MN908947.3	26774	GG	-	0.007	0.0175	NA;0.0047	7.3e-09;0.00094	0.0104264627713947	TGG	M	.	252-253-delfrshift	.	no-SNV	GU280_gp05	0.993893780176086
CAMB-71C33	MN908947.3	26780	TCTTGTAGGCTTGATGTGGCTCAGCTACTTCATTGCT	-	0.0444594594594595	0.0519189189189189	4e-06;5.5e-08;3.1e-06;4.1e-06;6.3e-06;1.2e-06;1.8e-06;6.4e-08;6.6e-08;2.6e-08;4.2e-08;3.2e-08;5.9e-08;3.8e-08;5.3e-08;8.7e-08;3.3e-08;7.4e-08;4.8e-08;4.7e-08;1.8e-08;8.2e-08;3e-08;5.4e-08;4.1e-08;2.7e-08;6.7e-08;3.3e-08;1.7e-08;3.9e-08;6.6e-08;5.2e-08;3.8e-08;6.3e-08;1.1e-08;3.3e-08;2.6e-08	1.1e-09;3.6e-12;4.5e-13;8.7e-13;3.1e-12;5.3e-14;1.4e-13;1.6e-08;1.5e-08;8.9e-09;9.2e-09;6.7e-09;1.2e-08;9.2e-09;1.4e-08;2.3e-08;7.5e-09;1.9e-08;9.2e-09;1.2e-08;5.6e-09;2.2e-08;7e-09;1.3e-08;9.6e-09;5.5e-09;1.6e-08;1.1e-08;1.7e-09;1.1e-08;1.8e-08;1.5e-08;7.1e-09;1.7e-08;1.7e-09;9.5e-09;4.8e-09	0.0467643770960129	GTC	M	.	258-294-delfrshift	.	no-SNV	GU280_gp05	0.960003281782008
CAMB-71C33	MN908947.3	28514	G	T	1	1	0	0	1	AGA	N	D81Y	G241T	GAT>TAT	Missense	GU280_gp10	0
CAMB-71C33	MN908947.3	28887	C	T	0.0076	0.021	8.9e-05	2.1e-09	0.0111898016997167	ACT	N	T205I	C614T	ACT>ATT	Missense	GU280_gp10	0.988810198300283
CAMB-71C33	MN908947.3	28899	G	A	0.014	0.0081	5e-08	3.3e-05	0.0125215889464594	AGA	N	R209K	G626A	AGA>AAA	Missense	GU280_gp10	0.885866436384571
CAMB-71C33	MN908947.3	28899	G	T	0.12	0.034	6.8e-54	1.3e-14	0.100316637881405	AGA	N	R209I	G626T	AGA>ATA	Missense	GU280_gp10	0.885866436384571
CAMB-71C33	MN908947.3	3037	C	T	1	1	0	0	0.999724137931034	TCT	ORF1ab:nsp3	F106F	C318T	TTC>TTT	Synonymous	ORF1ab:nsp3	0
CAMB-71C33	MN908947.3	4340	A	G	0.017	0.035	6.2e-10	9.1e-18	0.0215847110058771	TAT	ORF1ab:nsp3	I541V	A1621G	ATT>GTT	Missense	ORF1ab:nsp3	0.978415288994123
CAMB-71C33	MN908947.3	9558	ACTCATTCTTACCTGG	-	0.0047600625	0.0205625	NA;0.00019;0.00016;0.00015;8.7e-05;4.3e-05;0.00011;NA;NA;NA;NA;NA;NA;NA;0.5;NA	1.8e-06;3.1e-06;2.9e-06;2.2e-06;7.9e-07;3.4e-07;1.3e-11;2.2e-11;1e-07;4.2e-07;1.1e-06;8.5e-07;5.3e-06;1.1e-06;5.2e-08;6.3e-07	0.0063537038229549	TAC	ORF1ab:nsp4	.	1004-1019-delfrshift	.	no-SNV	ORF1ab:nsp4	0.993696903261167
CAMB-71C42	MN908947.3	1059	C	T	1	1	0	0	0.999620320449541	ACC	ORF1ab:nsp2	T85I	C254T	ACC>ATC	Missense	ORF1ab:nsp2	0.000379679550459412
CAMB-71C42	MN908947.3	11075	T	-	0.045	0.028	4.3e-11	4.8e-08	0.0409314493602758	CTT	ORF1ab:nsp6	.	103-103-delfrshift	.	no-SNV	ORF1ab:nsp6	0.95413606573013
CAMB-71C42	MN908947.3	11916	C	T	1	1	0	0	0.999157010387347	TCA	ORF1ab:nsp7	S25L	C74T	TCA>TTA	Missense	ORF1ab:nsp7	0.000414350826558459
CAMB-71C42	MN908947.3	13780	A	T	0.019	0.015	2.6e-06	1.2e-05	0.0177678178398495	TAT	ORF1ab:RNA-dependent-RNA-polymerase	I105L	A313T	ATA>TTA	Missense	ORF1ab:RNA-dependent-RNA-polymerase	0.977770218896314
CAMB-71C42	MN908947.3	14408	C	T	1	1	0	0	0.997517469657963	CCT	ORF1ab:RNA-dependent-RNA-polymerase	P314L	C941T	CCT>CTT	Missense	ORF1ab:RNA-dependent-RNA-polymerase	0.00150790731886723
CAMB-71C42	MN908947.3	14772	G	T	0.0061	0.0085	7.9e-05	4.1e-06	0.00674523865506701	AGG	ORF1ab:RNA-dependent-RNA-polymerase	Q435H	G1305T	CAG>CAT	Missense	ORF1ab:RNA-dependent-RNA-polymerase	0.993225370326828
CAMB-71C42	MN908947.3	1546	TA	-	0.002345	0.009	0.063;0.00059	0.00045;4.1e-06	0.0040842999509884	CTA	ORF1ab:nsp2	.	741-742-delfrshift	.	no-SNV	ORF1ab:nsp2	0.995560867338228
CAMB-71C42	MN908947.3	1547	A	G	0.012	0.017	1.3e-06	4.7e-08	0.0133166222779257	TAG	ORF1ab:nsp2	S248G	A742G	AGC>GGC	Missense	ORF1ab:nsp2	0.961930126899577
CAMB-71C42	MN908947.3	1547	A	T	0.017	0.02	6.4e-09	1.7e-09	0.0180166066113113	TAG	ORF1ab:nsp2	S248C	A742T	AGC>TGC	Missense	ORF1ab:nsp2	0.961930126899577
CAMB-71C42	MN908947.3	17807	A	G	0.016	0.02	9e-09	7.1e-11	0.0168210214152021	AAG	ORF1ab:helicase	K524R	A1571G	AAG>AGG	Missense	ORF1ab:helicase	0.982401127883517
CAMB-71C42	MN908947.3	21727	C	T	0.0085	0.0051	2.4e-05	0.00076	0.00706455542021924	TCT	S	F55F	C165T	TTC>TTT	Synonymous	GU280_gp02, spike glycoprotein	0.992935444579781
CAMB-71C42	MN908947.3	23403	A	G	1	1	0	0	0.999731159801058	GAT	S	D614G	A1841G	GAT>GGT	Missense	GU280_gp02, spike glycoprotein	0.000232180171813327
CAMB-71C42	MN908947.3	23893	C	T	0.0069	0.0063	2.7e-05	4.2e-05	0.0067859543548542	ACA	S	N777N	C2331T	AAC>AAT	Synonymous	GU280_gp02, spike glycoprotein	0.993182036426491
CAMB-71C42	MN908947.3	241	C	T	1	0.99	0	0	0.99822629687644	TCG	NA	NA	NA	NA	NA	NA	0.00110568506403759
CAMB-71C42	MN908947.3	24781	G	C	0.21	0.2	3.4e-101	5.6e-94	0.208149641012722	AGA	S	K1073N	G3219C	AAG>AAC	Missense	GU280_gp02, spike glycoprotein	0.791787378763068
CAMB-71C42	MN908947.3	25563	G	T	1	1	0	0	0.999215453446704	AGA	ORF3a	Q57H	G171T	CAG>CAT	Missense	GU280_gp03	0.000636118826996883
CAMB-71C42	MN908947.3	27561	G	T	0.0038	0.023	0.006	1.4e-05	0.00855920114122682	TGA	ORF7a	L56L	G168T	CTG>CTT	Synonymous	GU280_gp07	0.991440798858773
CAMB-71C42	MN908947.3	27987	G	A	0.12	0.11	1.4e-50	1.5e-45	0.1157982791587	TGT	ORF8	V32I	G94A	GTA>ATA	Missense	GU280_gp09	0.8842017208413
CAMB-71C42	MN908947.3	29240	GAA	-	0.0038	0.00786666666666667	0.004;0.00044;0.0011	0.00051;1.2e-06;5.7e-05	0.00592602921183811	GGA	N	.	967-969-delinframe	.	no-SNV	GU280_gp10	0.997400192314541
CAMB-71C42	MN908947.3	29242	A	G	0.0066	0.0098	9.1e-05	3.5e-06	0.00775945683802134	AAG	N	E323E	A969G	GAA>GAG	Synonymous	GU280_gp10	0.979700706664819
CAMB-71C42	MN908947.3	29242	A	T	0.0078	0.0045	2.7e-05	0.00084	0.00665096300401829	AAG	N	E323D	A969T	GAA>GAT	Missense	GU280_gp10	0.979700706664819
CAMB-71C42	MN908947.3	3037	C	T	1	1	0	0	0.998146813548852	TCT	ORF1ab:nsp3	F106F	C318T	TTC>TTT	Synonymous	ORF1ab:nsp3	0.00113250283125708
CAMB-71C42	MN908947.3	3120	A	G	0.0093	0.0058	3.5e-06	9.8e-05	0.00740410347903657	GAA	ORF1ab:nsp3	E134G	A401G	GAA>GGA	Missense	ORF1ab:nsp3	0.992595896520963
CAMB-71C42	MN908947.3	3527	G	A	0.013	0.0018	1.8e-06	0.0062	0.0065756196256955	TGA	ORF1ab:nsp3	D270N	G808A	GAT>AAT	Missense	ORF1ab:nsp3	0.991906929691452
CAMB-71C42	MN908947.3	3738	C	T	0.018	0.0048	1e-07	0.0011	0.0107584722969338	CCT	ORF1ab:nsp3	P340L	C1019T	CCT>CTT	Missense	ORF1ab:nsp3	0.989241527703066
CAMB-71C42	MN908947.3	4071	C	T	0.0048	0.0086	0.00024	4e-06	0.00552385577273279	ACT	ORF1ab:nsp3	T451I	C1352T	ACT>ATT	Missense	ORF1ab:nsp3	0.994476144227267
CAMB-71C42	MN908947.3	4454	G	T	0.0081	0.0055	1.1e-05	0.00016	0.00747287762688719	AGC	ORF1ab:nsp3	A579S	G1735T	GCC>TCC	Missense	ORF1ab:nsp3	0.992527122373113
CAMB-71C42	MN908947.3	635	C	T	0.0096	0.0053	9.7e-06	0.00076	0.00849983886561392	TCG	ORF1ab:leader-protein	R124C	C370T	CGT>TGT	Missense	ORF1ab:leader-protein	0.991480019336126
CAMB-71C51	MN908947.3	14408	C	T	1	1	0	0	0.999682085518995	CCT	ORF1ab:RNA-dependent-RNA-polymerase	P314L	C941T	CCT>CTT	Missense	ORF1ab:RNA-dependent-RNA-polymerase	0.00031791448100461
CAMB-71C51	MN908947.3	18657	C	T	1	1	0	0	0.999865174598894	CCT	ORF1ab:3'-to-5'-exonuclease	T206T	C618T	ACC>ACT	Synonymous	ORF1ab:3'-to-5'-exonuclease	8.98836007370455e-05
CAMB-71C51	MN908947.3	23403	A	G	1	1	0	0	1	GAT	S	D614G	A1841G	GAT>GGT	Missense	GU280_gp02, spike glycoprotein	0
CAMB-71C51	MN908947.3	23466	T	C	1	1	0	0	0.999922296903532	GTT	S	V635A	T1904C	GTT>GCT	Missense	GU280_gp02, spike glycoprotein	3.88515482341971e-05
CAMB-71C51	MN908947.3	241	C	T	1	1	0	0	1	TCG	NA	NA	NA	NA	NA	NA	0
CAMB-71C51	MN908947.3	28253	C	T	0.28	0.11	1.9e-137	2.9e-49	0.236291431189858	TCA	ORF8	F120F	C360T	TTC>TTT	Synonymous	GU280_gp09	0.763708568810142
CAMB-71C51	MN908947.3	28514	G	T	1	1	2.3e-254	0	1	AGA	N	D81Y	G241T	GAT>TAT	Missense	GU280_gp10	0
CAMB-71C51	MN908947.3	3037	C	T	1	1	7.9e-124	7.6e-230	1	TCT	ORF1ab:nsp3	F106F	C318T	TTC>TTT	Synonymous	ORF1ab:nsp3	0
CAMB-71C60	MN908947.3	10202	C	T	0.0082	0.01	1.6e-05	1.6e-06	0.00929030670317163	GCT	ORF1ab:3C-like-proteinase	L50F	C148T	CTT>TTT	Missense	ORF1ab:3C-like-proteinase	0.990617405481896
CAMB-71C60	MN908947.3	11075	T	-	0.055	0.042	2.1e-13	5.1e-11	0.0508138094165353	CTT	ORF1ab:nsp6	.	103-103-delfrshift	.	no-SNV	ORF1ab:nsp6	0.94666591574679
CAMB-71C60	MN908947.3	1191	C	T	0.0074	0.0091	3.9e-05	6.8e-06	0.00823755413017289	CCA	ORF1ab:nsp2	P129L	C386T	CCA>CTA	Missense	ORF1ab:nsp2	0.991729886367336
CAMB-71C60	MN908947.3	14408	C	T	0.99	1	0	0	0.994982746995598	CCT	ORF1ab:RNA-dependent-RNA-polymerase	P314L	C941T	CCT>CTT	Missense	ORF1ab:RNA-dependent-RNA-polymerase	0.000535438067663507
CAMB-71C60	MN908947.3	15493	G	C	0.01	0.011	5.3e-06	4.3e-06	0.0102433313822226	TGC	ORF1ab:RNA-dependent-RNA-polymerase	A676P	G2026C	GCC>CCC	Missense	ORF1ab:RNA-dependent-RNA-polymerase	0.989380382975165
CAMB-71C60	MN908947.3	17158	G	T	0.025	0.058	1.2e-12	1.9e-27	0.0350225428313796	AGC	ORF1ab:helicase	A308S	G922T	GCT>TCT	Missense	ORF1ab:helicase	0.96497745716862
CAMB-71C60	MN908947.3	18687	C	T	0.017	0.033	1.1e-08	6.6e-16	0.023180882484561	GCT	ORF1ab:3'-to-5'-exonuclease	C216C	C648T	TGC>TGT	Synonymous	ORF1ab:3'-to-5'-exonuclease	0.976774366777052
CAMB-71C60	MN908947.3	18924	A	G	0.15	0.16	1.1e-69	2.2e-77	0.154492609949531	AAT	ORF1ab:3'-to-5'-exonuclease	E295E	A885G	GAA>GAG	Synonymous	ORF1ab:3'-to-5'-exonuclease	0.84547359408796
CAMB-71C60	MN908947.3	21431	C	T	0.013	0.035	3.4e-06	4.3e-10	0.0200308166409861	GCT	ORF1ab:2'-O-ribose-methyltransferase	A258V	C773T	GCT>GTT	Missense	ORF1ab:2'-O-ribose-methyltransferase	0.979969183359014
CAMB-71C60	MN908947.3	22208	C	T	0.02	0.0037	9.7e-11	0.003	0.018019884009942	TCT	S	L216F	C646T	CTC>TTC	Missense	GU280_gp02, spike glycoprotein	0.981980115990058
CAMB-71C60	MN908947.3	22351	A	G	1	0.97	2.4e-111	1e-242	0.976973684210526	CAG	S	A263A	A789G	GCA>GCG	Synonymous	GU280_gp02, spike glycoprotein	0.0230263157894737
CAMB-71C60	MN908947.3	23403	A	G	1	1	0	0	0.999803211131304	GAT	S	D614G	A1841G	GAT>GGT	Missense	GU280_gp02, spike glycoprotein	0.000162061421278665
CAMB-71C60	MN908947.3	241	C	T	1	0.99	0	0	0.997793864184764	TCG	NA	NA	NA	NA	NA	NA	0.000229805814087096
CAMB-71C60	MN908947.3	25429	G	T	1	1	0	0	0.999882214369847	TGT	ORF3a	V13L	G37T	GTA>TTA	Missense	GU280_gp03	7.85237534354142e-05
CAMB-71C60	MN908947.3	25710	C	T	0.0055	0.044	0.00025	1.5e-13	0.00992501102779003	TCT	ORF3a	L106L	C318T	CTC>CTT	Synonymous	GU280_gp03	0.99007498897221
CAMB-71C60	MN908947.3	26461	C	T	0.98	1	0	0	0.987360901222695	TCT	E	L73F	C217T	CTT>TTT	Missense	GU280_gp04	9.15876722993085e-05
CAMB-71C60	MN908947.3	26906	T	C	0.0076	0.0078	3.1e-05	2.7e-05	0.00767424305963264	TTC	M	I128I	T384C	ATT>ATC	Synonymous	GU280_gp05	0.992283821185943
CAMB-71C60	MN908947.3	28292	C	A	0.021	0.044	3.5e-11	3.3e-21	0.0294014405863439	CCA	N	Q7K	C19A	CAA>AAA	Missense	GU280_gp10	0.97050027379565
CAMB-71C60	MN908947.3	28703	G	C	0.022	0.019	1.2e-11	2.4e-10	0.0204555506413092	AGA	N	D144H	G430C	GAT>CAT	Missense	GU280_gp10	0.979433878814684
CAMB-71C60	MN908947.3	29716	A	G	0.092	0.1	2.2e-24	4.7e-35	0.0987012987012987	GAG	NA	NA	NA	NA	NA	NA	0.901298701298701
CAMB-71C60	MN908947.3	3037	C	T	1	1	0	0	1	TCT	ORF1ab:nsp3	F106F	C318T	TTC>TTT	Synonymous	ORF1ab:nsp3	0
CAMB-71C60	MN908947.3	4931	C	T	0.042	0.0087	1.9e-20	3.6e-06	0.0271459059913591	TCT	ORF1ab:nsp3	L738F	C2212T	CTT>TTT	Missense	ORF1ab:nsp3	0.972854094008641
CAMB-71C60	MN908947.3	5622	C	T	0.022	0.095	2.3e-11	1.4e-40	0.0382022471910112	CCT	ORF1ab:nsp3	P968L	C2903T	CCT>CTT	Missense	ORF1ab:nsp3	0.961640972040763
CAMB-71C7F	MN908947.3	10097	G	A	1	1	0	0	0.999715261958998	GGG	ORF1ab:3C-like-proteinase	G15S	G43A	GGT>AGT	Missense	ORF1ab:3C-like-proteinase	0.000284738041002278
CAMB-71C7F	MN908947.3	13536	C	T	1	1	0	3e-86	1	ACA	ORF1ab:RNA-dependent-RNA-polymerase	Y23Y	C69T	TAC>TAT	Synonymous	ORF1ab:RNA-dependent-RNA-polymerase	0
CAMB-71C7F	MN908947.3	13963	T	-	0.00045	0.0078	0.0097	4.6e-05	0.00079370805974457	ATA	ORF1ab:RNA-dependent-RNA-polymerase	.	496-496-delfrshift	.	no-SNV	ORF1ab:RNA-dependent-RNA-polymerase	0.999206291940255
CAMB-71C7F	MN908947.3	13965	C	A	0.00045	0.0078	0.0086	2.5e-05	0.000787796318842656	ACG	ORF1ab:RNA-dependent-RNA-polymerase	Y166*	C498A	TAC>TAA	Nonsense	ORF1ab:RNA-dependent-RNA-polymerase	0.99885411444532
CAMB-71C7F	MN908947.3	14184	C	T	1	1	0	0	0.999925600773752	CCA	ORF1ab:RNA-dependent-RNA-polymerase	T239T	C717T	ACC>ACT	Synonymous	ORF1ab:RNA-dependent-RNA-polymerase	7.4399226248047e-05
CAMB-71C7F	MN908947.3	14408	C	T	1	1	0	0	0.999859550561798	CCT	ORF1ab:RNA-dependent-RNA-polymerase	P314L	C941T	CCT>CTT	Missense	ORF1ab:RNA-dependent-RNA-polymerase	0.000140449438202247
CAMB-71C7F	MN908947.3	1684	C	T	1	1	0	0	0.999876130310913	TCG	ORF1ab:nsp2	I293I	C879T	ATC>ATT	Synonymous	ORF1ab:nsp2	0.00012386968908708
CAMB-71C7F	MN908947.3	21058	C	T	1	1	0	0	1	CCC	ORF1ab:2'-O-ribose-methyltransferase	P134S	C400T	CCT>TCT	Missense	ORF1ab:2'-O-ribose-methyltransferase	0
CAMB-71C7F	MN908947.3	23403	A	G	1	1	0	0	0.999799931405053	GAT	S	D614G	A1841G	GAT>GGT	Missense	GU280_gp02, spike glycoprotein	0.000171487367097291
CAMB-71C7F	MN908947.3	23731	C	T	1	1	0	0	1	CCA	S	T723T	C2169T	ACC>ACT	Synonymous	GU280_gp02, spike glycoprotein	0
CAMB-71C7F	MN908947.3	26978	T	C	0.0033	0.28	0.0051	6.1e-92	0.0572882105728821	CTG	M	A152A	T456C	GCT>GCC	Synonymous	GU280_gp05	0.942711789427118
CAMB-71C7F	MN908947.3	28881	GGG	AAC	1	1	0;0;0	0;0;0	0.999556147359077	AGG	N	.	608-610-mnv	.	no-SNV	GU280_gp10	0
CAMB-71C7F	MN908947.3	3037	C	T	1	1	3.8e-191	1e-246	0.997097242380261	TCT	ORF1ab:nsp3	F106F	C318T	TTC>TTT	Synonymous	ORF1ab:nsp3	0
CAMB-71C7F	MN908947.3	4002	C	T	1	1	0	3.5e-59	1	ACT	ORF1ab:nsp3	T428I	C1283T	ACT>ATT	Missense	ORF1ab:nsp3	0
CAMB-71C8E	MN908947.3	10097	G	A	1	1	0	0	0.999734439834025	GGG	ORF1ab:3C-like-proteinase	G15S	G43A	GGT>AGT	Missense	ORF1ab:3C-like-proteinase	0.000199170124481328
CAMB-71C8E	MN908947.3	11075	T	-	0.035	0.031	4e-09	7.5e-09	0.0342051913980204	CTT	ORF1ab:nsp6	.	103-103-delfrshift	.	no-SNV	ORF1ab:nsp6	0.961581269626744
CAMB-71C8E	MN908947.3	11083	G	T	0.023	0.024	4e-05	1.8e-05	0.0229461096443547	TGT	ORF1ab:nsp6	L37F	G111T	TTG>TTT	Missense	ORF1ab:nsp6	0.97091939742196
CAMB-71C8E	MN908947.3	1346	C	A	0.19	0.18	1.1e-83	8.8e-78	0.185082872928177	ACC	ORF1ab:nsp2	P181T	C541A	CCC>ACC	Missense	ORF1ab:nsp2	0.814522494080505
CAMB-71C8E	MN908947.3	13536	C	T	1	1	0	0	0.99973591936738	ACA	ORF1ab:RNA-dependent-RNA-polymerase	Y23Y	C69T	TAC>TAT	Synonymous	ORF1ab:RNA-dependent-RNA-polymerase	8.80268775399422e-05
CAMB-71C8E	MN908947.3	14408	C	T	1	1	0	0	0.997899257737734	CCT	ORF1ab:RNA-dependent-RNA-polymerase	P314L	C941T	CCT>CTT	Missense	ORF1ab:RNA-dependent-RNA-polymerase	0.000451270560042326
CAMB-71C8E	MN908947.3	21137	A	G	0.036	0.038	7.8e-15	1e-15	0.036668960770819	AAG	ORF1ab:2'-O-ribose-methyltransferase	K160R	A479G	AAG>AGG	Missense	ORF1ab:2'-O-ribose-methyltransferase	0.963331039229181
CAMB-71C8E	MN908947.3	23403	A	G	1	1	0	0	0.999492954175734	GAT	S	D614G	A1841G	GAT>GGT	Missense	GU280_gp02, spike glycoprotein	9.5071092049944e-05
CAMB-71C8E	MN908947.3	23595	C	T	0.0079	0.0088	1.9e-05	5.9e-06	0.00814062709665877	ACT	S	T678I	C2033T	ACT>ATT	Missense	GU280_gp02, spike glycoprotein	0.991367356979917
CAMB-71C8E	MN908947.3	23731	C	T	1	1	0	0	0.999705869994538	CCA	S	T723T	C2169T	ACC>ACT	Synonymous	GU280_gp02, spike glycoprotein	0.000210092861044582
CAMB-71C8E	MN908947.3	241	C	T	1	1	0	0	0.998664143381944	TCG	NA	NA	NA	NA	NA	NA	9.27678206983562e-05
CAMB-71C8E	MN908947.3	25617	G	T	0.0097	0.0081	2.4e-06	6.1e-06	0.00928190413834274	AGG	ORF3a	K75N	G225T	AAG>AAT	Missense	GU280_gp03	0.99052552523638
CAMB-71C8E	MN908947.3	26501	G	T	0.0078	0.009	3.7e-05	6.1e-06	0.00806550378781252	TGT	NA	NA	NA	NA	NA	NA	0.991619574155397
CAMB-71C8E	MN908947.3	28881	GGG	AAC	1	1	0;0;0	0;0;0	0.999178082191781	AGG	N	.	608-610-mnv	.	no-SNV	GU280_gp10	0
CAMB-71C8E	MN908947.3	3037	C	T	1	1	0	0	0.999581852393895	TCT	ORF1ab:nsp3	F106F	C318T	TTC>TTT	Synonymous	ORF1ab:nsp3	8.3629521220991e-05
CAMB-71C8E	MN908947.3	4002	C	T	1	1	0	0	0.999868863924466	ACT	ORF1ab:nsp3	T428I	C1283T	ACT>ATT	Missense	ORF1ab:nsp3	0
CAMB-71C8E	MN908947.3	5339	C	T	0.0087	0.0073	1.2e-05	3.6e-05	0.00818452380952381	TCC	ORF1ab:nsp3	P874S	C2620T	CCA>TCA	Missense	ORF1ab:nsp3	0.991650132275132
CAMB-71C8E	MN908947.3	5713	T	C	0.19	0.2	6.9e-91	1.6e-91	0.195459897587557	TTA	ORF1ab:nsp3	L998L	T2994C	CTT>CTC	Synonymous	ORF1ab:nsp3	0.804457953394124
CAMB-71C8E	MN908947.3	7083	C	T	0.0091	0.012	7e-05	5.1e-06	0.010221592180855	TCT	ORF1ab:nsp3	S1455F	C4364T	TCT>TTT	Missense	ORF1ab:nsp3	0.989778407819145
CAMB-71C8E	MN908947.3	9600	T	G	0.01	0.011	6.3e-07	2.3e-07	0.0102139295480135	TTG	ORF1ab:nsp4	L349W	T1046G	TTG>TGG	Missense	ORF1ab:nsp4	0.98942415956249
CAMB-71C9D	MN908947.3	11075	T	-	0.03	0.044	1.4e-07	1.3e-11	0.0336922004492293	CTT	ORF1ab:nsp6	.	103-103-delfrshift	.	no-SNV	ORF1ab:nsp6	0.96152782234418
CAMB-71C9D	MN908947.3	14408	C	T	1	1	0	0	0.999056346354996	CCT	ORF1ab:RNA-dependent-RNA-polymerase	P314L	C941T	CCT>CTT	Missense	ORF1ab:RNA-dependent-RNA-polymerase	0.000397926235845195
CAMB-71C9D	MN908947.3	21801	A	C	1	1	0	0	0.999518459069021	GAT	S	D80A	A239C	GAT>GCT	Missense	GU280_gp02, spike glycoprotein	0.000107009095773141
CAMB-71C9D	MN908947.3	22972	T	C	0.12	0.11	7.7e-52	1.8e-48	0.112463509969818	CTG	S	T470T	T1410C	ACT>ACC	Synonymous	GU280_gp02, spike glycoprotein	0.88743753401613
CAMB-71C9D	MN908947.3	23403	A	G	1	1	0	0	0.999335377417011	GAT	S	D614G	A1841G	GAT>GGT	Missense	GU280_gp02, spike glycoprotein	0.000106339613278273
CAMB-71C9D	MN908947.3	241	C	T	1	1	0	0	0.99858274159142	TCG	NA	NA	NA	NA	NA	NA	0.000102276380000584
CAMB-71C9D	MN908947.3	2416	C	T	1	1	0	0	0.998519103564024	ACA	ORF1ab:nsp2	Y537Y	C1611T	TAC>TAT	Synonymous	ORF1ab:nsp2	9.87264290650607e-05
CAMB-71C9D	MN908947.3	25563	G	T	1	1	0	0	0.999827705031013	AGA	ORF3a	Q57H	G171T	CAG>CAT	Missense	GU280_gp03	7.8315894994048e-05
CAMB-71C9D	MN908947.3	26052	T	C	0.067	0.064	2.6e-29	5.1e-28	0.0662049861495845	GTA	ORF3a	S220S	T660C	AGT>AGC	Synonymous	GU280_gp03	0.933564173591874
CAMB-71C9D	MN908947.3	3037	C	T	1	1	0	0	0.998894602777911	TCT	ORF1ab:nsp3	F106F	C318T	TTC>TTT	Synonymous	ORF1ab:nsp3	0.000192242995145864
CAMB-71C9D	MN908947.3	355	C	T	0.011	0.011	1.3e-06	5.5e-07	0.0107371426497453	GCT	ORF1ab:leader-protein	G30G	C90T	GGC>GGT	Synonymous	ORF1ab:leader-protein	0.989232611878002
CAMB-71C9D	MN908947.3	4755	C	T	1	1	0	0	0.999481092300707	CCT	ORF1ab:nsp3	P679L	C2036T	CCT>CTT	Missense	ORF1ab:nsp3	0.000492962314328339
CAMB-71CAC	MN908947.3	13730	C	T	1	1	0	0	0.999831337493675	GCT	ORF1ab:RNA-dependent-RNA-polymerase	A88V	C263T	GCT>GTT	Missense	ORF1ab:RNA-dependent-RNA-polymerase	0.000168662506324844
CAMB-71CAC	MN908947.3	14408	C	T	1	1	0	0	0.999570188257543	CCT	ORF1ab:RNA-dependent-RNA-polymerase	P314L	C941T	CCT>CTT	Missense	ORF1ab:RNA-dependent-RNA-polymerase	0.000343849393965443
CAMB-71CAC	MN908947.3	23403	A	G	1	1	0	0	0.999735262972114	GAT	S	D614G	A1841G	GAT>GGT	Missense	GU280_gp02, spike glycoprotein	0.000176491351923756
CAMB-71CAC	MN908947.3	241	C	T	1	1	0	0	0.999719442626017	TCG	NA	NA	NA	NA	NA	NA	0.000187038249321986
CAMB-71CAC	MN908947.3	25429	G	T	1	1	0	0	1	TGT	ORF3a	V13L	G37T	GTA>TTA	Missense	GU280_gp03	0
CAMB-71CBB	MN908947.3	11075	T	-	0.043	0.041	9.2e-11	1e-10	0.0418899096734347	CTT	ORF1ab:nsp6	.	103-103-delfrshift	.	no-SNV	ORF1ab:nsp6	0.953956612367791
CAMB-71CBB	MN908947.3	11842	G	T	1	1	0	0	0.999854693403081	AGT	ORF1ab:nsp6	Q290H	G870T	CAG>CAT	Missense	ORF1ab:nsp6	0
CAMB-71CBB	MN908947.3	14408	C	T	1	1	0	0	0.997925820801834	CCT	ORF1ab:RNA-dependent-RNA-polymerase	P314L	C941T	CCT>CTT	Missense	ORF1ab:RNA-dependent-RNA-polymerase	0.00043666930487705
CAMB-71CBB	MN908947.3	23403	A	G	1	1	0	0	0.998668552024523	GAT	S	D614G	A1841G	GAT>GGT	Missense	GU280_gp02, spike glycoprotein	0.000144498229896684
CAMB-71CBB	MN908947.3	241	C	T	1	1	0	0	0.998681466944683	TCG	NA	NA	NA	NA	NA	NA	0.000275972034833804
CAMB-71CBB	MN908947.3	28881	GGG	AAC	1	1	0;0;0	0;0;0	0.99906160897968	AGG	N	.	608-610-mnv	.	no-SNV	GU280_gp10	0.000200064020486556
CAMB-71CBB	MN908947.3	3037	C	T	1	1	0	0	0.999262962250849	TCT	ORF1ab:nsp3	F106F	C318T	TTC>TTT	Synonymous	ORF1ab:nsp3	9.61353585848875e-05
CAMB-71CBB	MN908947.3	4207	GA	TC	1	1	0;0	0;0	0.99898490338877	CGA	ORF1ab:nsp3	.	1488-1489-mnv	.	no-SNV	ORF1ab:nsp3	0
CAMB-71CCA	MN908947.3	11074	C	INS	0.02	0.026	0.00073	3.4e-05	0.0222924068956442	TCT	ORF1ab:nsp6	.	101-102-insfrshift	.	no-SNV	ORF1ab:nsp6	0.975365179628899
CAMB-71CCA	MN908947.3	11075	T	-	0.04	0.036	9.5e-10	1.9e-09	0.038375288556667	CTT	ORF1ab:nsp6	.	103-103-delfrshift	.	no-SNV	ORF1ab:nsp6	0.95778828185116
CAMB-71CCA	MN908947.3	12400	C	T	0.023	0.019	2.1e-11	3.1e-10	0.0215221193635084	TCA	ORF1ab:nsp8	L103L	C309T	CTC>CTT	Synonymous	ORF1ab:nsp8	0.978413890192398
CAMB-71CCA	MN908947.3	1440	G	A	1	1	0	0	0.99984375	GGC	ORF1ab:nsp2	G212D	G635A	GGC>GAC	Missense	ORF1ab:nsp2	0.00015625
CAMB-71CCA	MN908947.3	14937	C	T	0.0084	0.0056	1e-05	0.00018	0.00698740486893053	ACA	ORF1ab:RNA-dependent-RNA-polymerase	D490D	C1470T	GAC>GAT	Synonymous	ORF1ab:RNA-dependent-RNA-polymerase	0.992923583604077
CAMB-71CCA	MN908947.3	16391	C	T	0.013	0.0037	2e-07	0.0012	0.00680631731976475	GCT	ORF1ab:helicase	A52V	C155T	GCT>GTT	Missense	ORF1ab:helicase	0.993193682680235
CAMB-71CCA	MN908947.3	16967	A	G	0.013	0.0086	1.3e-07	6e-06	0.0112056273515459	GAG	ORF1ab:helicase	E244G	A731G	GAG>GGG	Missense	ORF1ab:helicase	0.988761655488304
CAMB-71CCA	MN908947.3	17505	T	C	0.028	0.033	4.6e-14	2e-16	0.030405200170099	ATT	ORF1ab:helicase	N423N	T1269C	AAT>AAC	Synonymous	ORF1ab:helicase	0.969579612417229
CAMB-71CCA	MN908947.3	19137	A	T	0.0045	0.0062	0.00038	4.4e-05	0.00515692580680936	TAT	ORF1ab:3'-to-5'-exonuclease	L366F	A1098T	TTA>TTT	Missense	ORF1ab:3'-to-5'-exonuclease	0.994787623378064
CAMB-71CCA	MN908947.3	20275	G	T	0.025	0.0069	3.1e-07	0.002	0.0172910662824208	GGA	ORF1ab:endoRNAse	D219Y	G655T	GAT>TAT	Missense	ORF1ab:endoRNAse	0.979827089337176
CAMB-71CCA	MN908947.3	20486	A	C	0.011	0.02	0.00039	2.7e-05	0.0145867098865478	AAG	ORF1ab:endoRNAse	K289T	A866C	AAG>ACG	Missense	ORF1ab:endoRNAse	0.983792544570502
CAMB-71CCA	MN908947.3	23086	C	T	0.0077	0.0061	2.2e-05	1e-04	0.00693756194251734	ACA	S	Y508Y	C1524T	TAC>TAT	Synonymous	GU280_gp02, spike glycoprotein	0.993062438057483
CAMB-71CCA	MN908947.3	24193	G	T	1	1	0	0	0.998891922909494	TGT	S	L877L	G2631T	CTG>CTT	Synonymous	GU280_gp02, spike glycoprotein	0.000237445090822747
CAMB-71CCA	MN908947.3	26681	C	T	0.0074	0.0092	0.00018	2.7e-05	0.00808928665995869	TCC	M	F53F	C159T	TTC>TTT	Synonymous	GU280_gp05	0.99151353068898
CAMB-71CCA	MN908947.3	27341	A	G	0.013	0.013	1.2e-07	7.7e-08	0.0130666343216928	AAT	ORF6	N47S	A140G	AAT>AGT	Missense	GU280_gp06	0.986812072026376
CAMB-71CCA	MN908947.3	27669	A	G	1	1	0	0	1	AAG	ORF7a	E92E	A276G	GAA>GAG	Synonymous	GU280_gp07	0
CAMB-71CCA	MN908947.3	27792	TT	-	0.0275	0.04	1.8e-07;2.4e-08	1.3e-09;1.8e-09	0.0324324324324324	CTT	NA	NA	NA	NA	NA	NA	0.966117216117216
CAMB-71CCA	MN908947.3	28223	G	A	0.0083	0.0058	1.2e-05	7.2e-05	0.0074101686491127	AGT	ORF8	E110E	G330A	GAG>GAA	Synonymous	GU280_gp09	0.99218317575429
CAMB-71CCA	MN908947.3	28253	C	T	0.038	0.04	4e-17	2.4e-18	0.0390137399693651	TCA	ORF8	F120F	C360T	TTC>TTT	Synonymous	GU280_gp09	0.960449006652797
CAMB-71CCA	MN908947.3	2891	G	A	1	1	0	0	0.99906425452277	GGC	ORF1ab:nsp3	A58T	G172A	GCA>ACA	Missense	ORF1ab:nsp3	0.000249532127261385
CAMB-71CCA	MN908947.3	4071	C	A	0.017	0.011	3e-09	2.7e-07	0.0151686197192056	ACT	ORF1ab:nsp3	T451N	C1352A	ACT>AAT	Missense	ORF1ab:nsp3	0.984799580239454
CAMB-71CCA	MN908947.3	635	C	T	0.025	0.028	3.8e-12	1.2e-13	0.0260630154575535	TCG	ORF1ab:leader-protein	R124C	C370T	CGT>TGT	Missense	ORF1ab:leader-protein	0.973924638253741
CAMB-71CCA	MN908947.3	8977	G	T	0.052	0.063	5.2e-24	3.6e-29	0.0567477145353421	AGT	ORF1ab:nsp4	E141D	G423T	GAG>GAT	Missense	ORF1ab:nsp4	0.943209666077098
CAMB-71CD9	MN908947.3	11075	T	-	0.038	0.04	2.9e-09	2.3e-10	0.0382803955268856	CTT	ORF1ab:nsp6	.	103-103-delfrshift	.	no-SNV	ORF1ab:nsp6	0.957244257940671
CAMB-71CD9	MN908947.3	12845	G	T	0.019	0.018	6.7e-10	6.1e-10	0.0185948548217241	GGC	ORF1ab:nsp9	A54S	G160T	GCT>TCT	Missense	ORF1ab:nsp9	0.981224612607191
CAMB-71CD9	MN908947.3	1440	G	A	1	1	0	0	0.999786142001711	GGC	ORF1ab:nsp2	G212D	G635A	GGC>GAC	Missense	ORF1ab:nsp2	0
CAMB-71CD9	MN908947.3	20527	G	T	0.017	0.015	4.4e-09	1.8e-08	0.0158946522892681	TGT	ORF1ab:endoRNAse	V303F	G907T	GTT>TTT	Missense	ORF1ab:endoRNAse	0.984032324805881
CAMB-71CD9	MN908947.3	26785	TAGGCTTGATGTGGCTCAGCTACTTCATTGCT	-	0.0231875	0.025625	0.0022;0.0043;0.0013;0.0013;0.00065;0.00087;0.00076;0.0011;8e-04;0.00092;0.0013;7e-04;0.0012;0.00092;0.00091;0.00085;0.0013;0.00085;0.0011;9e-04;0.00069;0.0011;0.00082;0.00026;0.00093;0.0011;9e-04;0.00063;0.0011;0.00058;0.00083;0.00074	0.00035;8e-04;4e-04;0.00036;0.00026;0.00025;0.00022;0.00029;0.00027;3e-04;0.00045;0.00023;4e-04;0.00026;0.00033;0.00032;0.00044;0.00029;0.00037;0.00031;2e-04;4e-04;0.00032;4.4e-05;0.00034;0.00043;4e-04;0.00018;0.00042;0.00015;0.00033;0.00021	0.0237252704353411	GTA	M	.	263-294-delfrshift	.	no-SNV	GU280_gp05	0.977086919104991
CAMB-71CD9	MN908947.3	28362	G	T	1	1	0	0	0.99967233168771	GGA	N	G30V	G89T	GGA>GTA	Missense	GU280_gp10	4.36891083052995e-05
CAMB-71CD9	MN908947.3	28708	C	T	1	1	0	0	0.998969650135612	ACA	N	H145H	C435T	CAC>CAT	Synonymous	GU280_gp10	0.000515174932193888
CAMB-71CD9	MN908947.3	2891	G	A	1	1	0	0	0.999691820022893	GGC	ORF1ab:nsp3	A58T	G172A	GCA>ACA	Missense	ORF1ab:nsp3	0.000264154266091397
CAMB-71CD9	MN908947.3	3877	T	G	0.027	0.033	3.1e-13	1.4e-15	0.028585916207137	CTG	ORF1ab:nsp3	A386A	T1158G	GCT>GCG	Synonymous	ORF1ab:nsp3	0.970590099511948
CAMB-71CD9	MN908947.3	4668	C	T	1	1	0	0	0.998763471936666	TCT	ORF1ab:nsp3	S650F	C1949T	TCT>TTT	Missense	ORF1ab:nsp3	0.000439004046153959
CAMB-71CD9	MN908947.3	7768	C	T	0.02	0.029	3.5e-10	1.6e-13	0.0234954657873042	TCC	ORF1ab:nsp3	I1683I	C5049T	ATC>ATT	Synonymous	ORF1ab:nsp3	0.976504534212696
CAMB-71CE8	MN908947.3	11074	C	INS	0.12	0.084	1.2e-52	4.2e-23	0.113112514939389	TCT	ORF1ab:nsp6	.	101-102-insfrshift	.	no-SNV	ORF1ab:nsp6	0.886392351032952
CAMB-71CE8	MN908947.3	11083	G	-	0.18	0.13	7.6e-82	1.6e-55	0.166240093743254	TGT	ORF1ab:nsp6	.	111-111-delfrshift	.	no-SNV	ORF1ab:nsp6	0
CAMB-71CE8	MN908947.3	11083	G	T	0.82	0.87	0	0	0.833621141570816	TGT	ORF1ab:nsp6	L37F	G111T	TTG>TTT	Missense	ORF1ab:nsp6	0
CAMB-71CE8	MN908947.3	14805	C	T	1	1	0	0	0.999866128204556	ACT	ORF1ab:RNA-dependent-RNA-polymerase	Y446Y	C1338T	TAC>TAT	Synonymous	ORF1ab:RNA-dependent-RNA-polymerase	6.69358977219483e-05
CAMB-71CE8	MN908947.3	15759	A	G	0.016	0.019	3.5e-09	1.5e-10	0.0176927387719158	AAG	ORF1ab:RNA-dependent-RNA-polymerase	Q764Q	A2292G	CAA>CAG	Synonymous	ORF1ab:RNA-dependent-RNA-polymerase	0.982267232407333
CAMB-71CE8	MN908947.3	16247	CT	GC	0.0145	0.0135	1.2e-06;2.6e-06	NA;1.2e-11	0.0129819040125885	GCT	ORF1ab:helicase	.	11-12-mnv	.	no-SNV	ORF1ab:helicase	0.996336996336996
CAMB-71CE8	MN908947.3	16248	T	C	0.016	0.027	2.6e-06	1.2e-11	0.0242243943901402	CTT	ORF1ab:helicase	A4A	T12C	GCT>GCC	Synonymous	ORF1ab:helicase	0.97577560560986
CAMB-71CE8	MN908947.3	16325	G	T	0.0058	0.019	0.00092	2e-09	0.0158618258724004	TGT	ORF1ab:helicase	C30F	G89T	TGT>TTT	Missense	ORF1ab:helicase	0.9841381741276
CAMB-71CE8	MN908947.3	18634	G	T	0.014	0.012	6e-08	1.1e-07	0.013140990346144	TGT	ORF1ab:3'-to-5'-exonuclease	V199L	G595T	GTG>TTG	Missense	ORF1ab:3'-to-5'-exonuclease	0.986803949638439
CAMB-71CE8	MN908947.3	22205	G	T	0.035	0.1	2.1e-16	1.3e-31	0.0456095481670929	TGA	S	D215Y	G643T	GAT>TAT	Missense	GU280_gp02, spike glycoprotein	0.954390451832907
CAMB-71CE8	MN908947.3	25123	T	C	0.089	0.33	1.2e-39	5.7e-156	0.173809198853555	ATG	S	N1187N	T3561C	AAT>AAC	Synonymous	GU280_gp02, spike glycoprotein	0.826122560393067
CAMB-71CE8	MN908947.3	2558	C	T	1	1	0	0	1	ACC	ORF1ab:nsp2	P585S	C1753T	CCA>TCA	Missense	ORF1ab:nsp2	0
CAMB-71CE8	MN908947.3	26144	G	T	1	1	0	5.5e-253	1	GGT	ORF3a	G251V	G752T	GGT>GTT	Missense	GU280_gp03	0
CAMB-71CE8	MN908947.3	26785	TAGGCTTGATGTGGCTCAGCTACTTCATTGCTTCTT	-	0.0146411666666667	0.0380555555555556	NA;NA;0.018;0.018;0.012;0.015;0.014;0.018;0.016;0.016;0.021;0.014;0.019;0.016;0.016;0.014;0.021;0.016;0.017;0.016;0.015;0.019;0.015;0.0091;0.015;0.018;0.018;0.014;0.019;0.013;0.014;0.013;0.019;0.028;0.021;0.022	6.6e-08;2.5e-07;2.2e-06;2.2e-06;1.5e-06;1.3e-06;9.6e-07;1.8e-06;1.4e-06;1.8e-06;3.1e-06;1.2e-06;2.5e-06;1.5e-06;1.8e-06;1.4e-06;3e-06;1.8e-06;2.1e-06;1.5e-06;9.4e-07;2.2e-06;1.6e-06;5.3e-07;1.4e-06;2.4e-06;2.2e-06;9.5e-07;2.3e-06;4.3e-07;1.4e-06;6.8e-07;2.9e-05;0.00014;5.3e-05;8.2e-05	0.0253440115036648	GTA	M	.	263-298-delinframe	.	no-SNV	GU280_gp05	0.979105348933376
CAMB-71CE8	MN908947.3	26940	ATCGGAGCTGTGATCCTTCGTGGACATCTTCGTATT	-	0.000388888888888889	0.0143333333333333	NA;NA;NA;NA;NA;NA;NA;NA;NA;0.00015;NA;NA;NA;NA;NA;NA;NA;NA;NA;NA;NA;NA;NA;NA;NA;NA;NA;NA;NA;NA;NA;NA;NA;NA;NA;NA	1.7e-07;1.6e-07;1.9e-07;1.8e-07;2.8e-07;3.2e-07;2.2e-07;2.3e-07;6.7e-05;0.00019;2.6e-07;3.2e-07;3.7e-07;3e-07;3.6e-07;2.3e-07;3.5e-07;3.4e-07;6.1e-07;4.1e-07;2e-07;2.6e-07;1.7e-07;1.8e-07;2.3e-07;1.4e-07;1.1e-07;1.5e-07;4.3e-08;1.6e-08;1e-07;1.3e-07;2.4e-08;4.7e-08;5.1e-08;7.3e-08	0.00412630068173663	AAT	M	.	418-453-delinframe	.	no-SNV	GU280_gp05	0.995808997280307
CAMB-71CE8	MN908947.3	28851	G	T	1	1	0	0	0.998905459023122	AGT	N	S193I	G578T	AGT>ATT	Missense	GU280_gp10	0.000273635244219455
CAMB-71CE8	MN908947.3	29543	G	C	0.021	0.0042	8.9e-10	0.00088	0.0131474103585657	AGA	NA	NA	NA	NA	NA	NA	0.986852589641434
CAMB-71CF7	MN908947.3	11074	C	INS	0.11	0.12	1.1e-48	3.3e-38	0.112273117817635	TCT	ORF1ab:nsp6	.	101-102-insfrshift	.	no-SNV	ORF1ab:nsp6	0.88263881430566
CAMB-71CF7	MN908947.3	11083	G	-	0.16	0.16	2.2e-71	8.5e-73	0.163194529847259	TGT	ORF1ab:nsp6	.	111-111-delfrshift	.	no-SNV	ORF1ab:nsp6	0
CAMB-71CF7	MN908947.3	11083	G	T	0.84	0.84	0	0	0.836694788105369	TGT	ORF1ab:nsp6	L37F	G111T	TTG>TTT	Missense	ORF1ab:nsp6	0
CAMB-71CF7	MN908947.3	13458	C	T	1	1	0	0	0.997778941854374	TCG	ORF1ab:nsp11	S6L	C17T	TCG>TTG	Missense	ORF1ab:nsp11	0.000293347302252488
CAMB-71CF7	MN908947.3	14805	C	T	1	1	0	0	0.998656809552517	ACT	ORF1ab:RNA-dependent-RNA-polymerase	Y446Y	C1338T	TAC>TAT	Synonymous	ORF1ab:RNA-dependent-RNA-polymerase	0.000507662531332297
CAMB-71CF7	MN908947.3	17247	T	C	1	1	0	0	0.99941668286992	GTG	ORF1ab:helicase	R337R	T1011C	CGT>CGC	Synonymous	ORF1ab:helicase	0.000349990278047832
CAMB-71CF7	MN908947.3	17288	C	T	0.026	0.024	5e-13	9.2e-13	0.0255127703571229	ACA	ORF1ab:helicase	T351I	C1052T	ACA>ATA	Missense	ORF1ab:helicase	0.974473257698541
CAMB-71CF7	MN908947.3	26144	G	T	1	1	0	0	0.999743194658449	GGT	ORF3a	G251V	G752T	GGT>GTT	Missense	GU280_gp03	0.000192604006163328
CAMB-71CF7	MN908947.3	26785	TAGGCTTGATGTGGCTCAGCTACTTCATTGCT	-	0.0195	0.02728125	0.0089;0.015;0.0042;0.0042;0.0023;0.0033;0.0032;0.004;0.0036;0.0038;0.0047;0.0034;0.0045;0.0036;0.0035;0.0033;0.005;0.0037;0.0041;0.0036;0.0035;0.0045;0.0032;0.0013;0.0035;0.0042;0.004;0.0031;0.0043;0.0025;0.0032;0.0027	0.00029;0.00071;2e-04;0.00019;0.00012;0.00012;0.00012;0.00015;0.00014;0.00016;2e-04;0.00012;0.00017;0.00011;0.00015;0.00015;0.00023;0.00015;0.00017;0.00013;0.00011;0.00018;0.00014;2e-05;0.00014;0.00018;0.00017;8e-05;0.00017;4.6e-05;0.00011;7.2e-05	0.0218676718122833	GTA	M	.	263-294-delfrshift	.	no-SNV	GU280_gp05	0.979766495852924
CAMB-71CF7	MN908947.3	28332	C	T	0.087	0.093	1.4e-39	5.4e-43	0.0886338585229852	CCC	N	P20L	C59T	CCC>CTC	Missense	GU280_gp10	0.911314270894119
CAMB-71CF7	MN908947.3	29000	G	T	0.041	0.041	2.2e-18	1.4e-18	0.0408502300221503	AGG	N	G243C	G727T	GGC>TGC	Missense	GU280_gp10	0.959107173283353
CAMB-71CF7	MN908947.3	29392	G	T	0.0044	0.0078	0.0012	4.2e-05	0.00525177633611369	AGA	N	K373N	G1119T	AAG>AAT	Missense	GU280_gp10	0.994645247657296
CAMB-71CF7	MN908947.3	8293	C	T	1	1	0	0	0.999895684829097	CCT	ORF1ab:nsp3	T1858T	C5574T	ACC>ACT	Synonymous	ORF1ab:nsp3	8.11340218134613e-05
CAMB-71CF7	MN908947.3	9866	C	T	0.037	0.037	2.4e-17	1.8e-17	0.037072722096919	TCT	ORF1ab:nsp4	L438F	C1312T	CTT>TTT	Missense	ORF1ab:nsp4	0.962795892000788
CAMB-71D03	MN908947.3	11074	C	INS	0.02	0.027	0.00087	3.1e-05	0.0218322208779109	TCT	ORF1ab:nsp6	.	101-102-insfrshift	.	no-SNV	ORF1ab:nsp6	0.977433694484849
CAMB-71D03	MN908947.3	11075	T	-	0.034	0.027	1.6e-08	1.2e-07	0.0320877102347741	CTT	ORF1ab:nsp6	.	103-103-delfrshift	.	no-SNV	ORF1ab:nsp6	0.963607140807072
CAMB-71D03	MN908947.3	14408	C	T	1	1	0	0	0.997007616974973	CCT	ORF1ab:RNA-dependent-RNA-polymerase	P314L	C941T	CCT>CTT	Missense	ORF1ab:RNA-dependent-RNA-polymerase	0.000457513107132258
CAMB-71D03	MN908947.3	20679	G	T	1	1	0	0	0.999671313922594	CGG	ORF1ab:2'-O-ribose-methyltransferase	P7P	G21T	CCG>CCT	Synonymous	ORF1ab:2'-O-ribose-methyltransferase	5.47810129009285e-05
CAMB-71D03	MN908947.3	23403	A	G	1	1	0	0	0.999173583414178	GAT	S	D614G	A1841G	GAT>GGT	Missense	GU280_gp02, spike glycoprotein	6.28795228342496e-05
CAMB-71D03	MN908947.3	241	C	T	1	1	0	0	0.999331483771769	TCG	NA	NA	NA	NA	NA	NA	5.0138717117358e-05
CAMB-71D03	MN908947.3	24262	G	T	0.68	0.7	0	0	0.683806631648063	TGC	S	M900I	G2700T	ATG>ATT	Missense	GU280_gp02, spike glycoprotein	0.316070256073539
CAMB-71D03	MN908947.3	25361	G	T	0.016	0.016	4.7e-09	3.2e-09	0.0163473053892216	AGG	S	G1267*	G3799T	GGA>TGA	Nonsense	GU280_gp02, spike glycoprotein	0.983473053892216
CAMB-71D03	MN908947.3	26031	G	T	0.67	0.68	0	0	0.670039215686275	AGC	ORF3a	Q213H	G639T	CAG>CAT	Missense	GU280_gp03	0.329725490196078
CAMB-71D03	MN908947.3	28881	GGG	AAC	1	1	0;0;0	0;0;0	0.999135396852845	AGG	N	.	608-610-mnv	.	no-SNV	GU280_gp10	3.79333889689705e-05
CAMB-71D03	MN908947.3	3037	C	T	1	1	0	0	0.999718468468468	TCT	ORF1ab:nsp3	F106F	C318T	TTC>TTT	Synonymous	ORF1ab:nsp3	5.63063063063063e-05
CAMB-71D03	MN908947.3	522	TT	-	0.024	0.034	0.00085;0.0074	1.9e-05;6e-04	0.0268021604071056	GTT	ORF1ab:leader-protein	.	257-258-delfrshift	.	no-SNV	ORF1ab:leader-protein	0.967237708091367
CAMB-71D12	MN908947.3	11075	T	-	0.04	0.041	1.2e-10	2.3e-11	0.0401178143408491	CTT	ORF1ab:nsp6	.	103-103-delfrshift	.	no-SNV	ORF1ab:nsp6	0.955413365833841
CAMB-71D12	MN908947.3	14408	C	T	1	1	0	0	0.998559982276705	CCT	ORF1ab:RNA-dependent-RNA-polymerase	P314L	C941T	CCT>CTT	Missense	ORF1ab:RNA-dependent-RNA-polymerase	0.000480005907765019
CAMB-71D12	MN908947.3	23403	A	G	1	1	0	0	0.998919304684712	GAT	S	D614G	A1841G	GAT>GGT	Missense	GU280_gp02, spike glycoprotein	0.000142733343528572
CAMB-71D12	MN908947.3	241	C	T	1	1	0	0	0.999167399047134	TCG	NA	NA	NA	NA	NA	NA	0.000185022433970119
CAMB-71D12	MN908947.3	24872	G	T	0.097	0.1	5e-44	2.8e-45	0.0980425824175824	TGT	S	V1104L	G3310T	GTA>TTA	Missense	GU280_gp02, spike glycoprotein	0.901757097069597
CAMB-71D12	MN908947.3	28050	A	G	0.0082	0.0099	1.4e-05	3.3e-06	0.00910855606988204	AAA	ORF8	K53E	A157G	AAA>GAA	Missense	GU280_gp09	0.990816783634463
CAMB-71D12	MN908947.3	28881	GGG	AAC	1	1	0;0;0	0;0;0	0.999400479616307	AGG	N	.	608-610-mnv	.	no-SNV	GU280_gp10	0
CAMB-71D12	MN908947.3	29179	G	T	0.015	0.014	2.3e-08	4e-08	0.0144187249450407	CGC	N	P302P	G906T	CCG>CCT	Synonymous	GU280_gp10	0.984546747704642
CAMB-71D12	MN908947.3	29311	C	T	0.097	0.091	5e-44	8.9e-41	0.0948944614829515	TCA	N	F346F	C1038T	TTC>TTT	Synonymous	GU280_gp10	0.904925130795598
CAMB-71D12	MN908947.3	3037	C	T	1	1	0	0	0.999473360835601	TCT	ORF1ab:nsp3	F106F	C318T	TTC>TTT	Synonymous	ORF1ab:nsp3	5.85154627110214e-05
CAMB-71D12	MN908947.3	3395	G	T	0.032	0.029	2e-15	1.2e-14	0.0307457169261392	AGA	ORF1ab:nsp3	D226Y	G676T	GAC>TAC	Missense	ORF1ab:nsp3	0.969183194711026
CAMB-71D12	MN908947.3	392	C	T	0.99	0.99	0	0	0.992794804140451	ACG	ORF1ab:leader-protein	R43C	C127T	CGT>TGT	Missense	ORF1ab:leader-protein	0.0071600929120718
CAMB-71D21	MN908947.3	11075	T	-	0.04	0.036	1e-09	1.5e-09	0.0384552535541152	CTT	ORF1ab:nsp6	.	103-103-delfrshift	.	no-SNV	ORF1ab:nsp6	0.957622964213737
CAMB-71D21	MN908947.3	14120	C	T	1	1	0	0	0.999598302570864	CCA	ORF1ab:RNA-dependent-RNA-polymerase	P218L	C653T	CCA>CTA	Missense	ORF1ab:RNA-dependent-RNA-polymerase	9.2699406723797e-05
CAMB-71D21	MN908947.3	14384	T	G	0.007	0.0054	3.8e-05	0.00012	0.00638944886732497	GTT	ORF1ab:RNA-dependent-RNA-polymerase	V306G	T917G	GTT>GGT	Missense	ORF1ab:RNA-dependent-RNA-polymerase	0.993337205726586
CAMB-71D21	MN908947.3	14408	C	T	1	1	0	0	0.998429848255265	CCT	ORF1ab:RNA-dependent-RNA-polymerase	P314L	C941T	CCT>CTT	Missense	ORF1ab:RNA-dependent-RNA-polymerase	0.000384302874585502
CAMB-71D21	MN908947.3	23403	A	G	1	1	0	0	0.99925438948128	GAT	S	D614G	A1841G	GAT>GGT	Missense	GU280_gp02, spike glycoprotein	9.6207808867153e-05
CAMB-71D21	MN908947.3	241	C	T	1	1	0	0	0.999453426154997	TCG	NA	NA	NA	NA	NA	NA	4.31505667107761e-05
CAMB-71D21	MN908947.3	24404	C	T	0.0073	0.0041	2.7e-05	0.00051	0.0058214509413802	ACT	S	L948F	C2842T	CTT>TTT	Missense	GU280_gp02, spike glycoprotein	0.994141704432409
CAMB-71D21	MN908947.3	25000	C	T	0.19	0.2	9.5e-91	1.9e-92	0.194467682682865	ACT	S	D1146D	C3438T	GAC>GAT	Synonymous	GU280_gp02, spike glycoprotein	0.805495944422217
CAMB-71D21	MN908947.3	26370	C	T	0.0085	0.0066	1.5e-05	6.9e-05	0.00779400328350471	ACT	E	Y42Y	C126T	TAC>TAT	Synonymous	GU280_gp04	0.992136870301564
CAMB-71D21	MN908947.3	26735	C	T	0.018	0.019	1.9e-09	7.1e-10	0.018253326572842	ACA	M	Y71Y	C213T	TAC>TAT	Synonymous	GU280_gp05	0.981705562331273
CAMB-71D21	MN908947.3	28077	G	T	0.025	0.025	4.6e-11	5.2e-11	0.0251823660006343	CGT	ORF8	V62L	G184T	GTG>TTG	Missense	GU280_gp09	0.974627339042182
CAMB-71D21	MN908947.3	28881	GGG	AAC	1	1	0;0;0	0;0;0	0.999354251665737	AGG	N	.	608-610-mnv	.	no-SNV	GU280_gp10	6.57981313330701e-05
CAMB-71D21	MN908947.3	29412	A	C	0.014	0.011	3.5e-07	3.8e-06	0.0124326108482781	CAA	N	Q380P	A1139C	CAA>CCA	Missense	GU280_gp10	0.986577181208054
CAMB-71D21	MN908947.3	3037	C	T	1	1	0	0	0.999440805240454	TCT	ORF1ab:nsp3	F106F	C318T	TTC>TTT	Synonymous	ORF1ab:nsp3	0.000119827448474197
CAMB-71D21	MN908947.3	3695	C	T	0.18	0.17	1.2e-72	2.4e-73	0.173184357541899	TCT	ORF1ab:nsp3	L326L	C976T	CTA>TTA	Synonymous	ORF1ab:nsp3	0.826696778794722
CAMB-71D21	MN908947.3	6982	C	T	0.067	0.055	2.4e-25	3.8e-20	0.0616348916166101	GCC	ORF1ab:nsp3	C1421C	C4263T	TGC>TGT	Synonymous	ORF1ab:nsp3	0.938103943588404
CAMB-71D30	MN908947.3	11074	C	INS	0.022	0.038	0.00041	3.4e-08	0.0258824610155479	TCT	ORF1ab:nsp6	.	101-102-insfrshift	.	no-SNV	ORF1ab:nsp6	0.97402567576878
CAMB-71D30	MN908947.3	14408	C	T	1	1	0	0	0.999637580150544	CCT	ORF1ab:RNA-dependent-RNA-polymerase	P314L	C941T	CCT>CTT	Missense	ORF1ab:RNA-dependent-RNA-polymerase	0.000223027599665459
CAMB-71D30	MN908947.3	15784	T	C	0.0043	0.0085	0.002	2.6e-05	0.00604969542190869	CTT	ORF1ab:RNA-dependent-RNA-polymerase	F773L	T2317C	TTT>CTT	Missense	ORF1ab:RNA-dependent-RNA-polymerase	0.993929371375939
CAMB-71D30	MN908947.3	22335	G	-	0.033	0.036	3e-05	5.5e-08	0.0349206349206349	TGG	S	.	773-773-delfrshift	.	no-SNV	GU280_gp02, spike glycoprotein	0.965079365079365
CAMB-71D30	MN908947.3	23403	A	G	1	1	0	0	0.999922807739811	GAT	S	D614G	A1841G	GAT>GGT	Missense	GU280_gp02, spike glycoprotein	6.43268834911486e-05
CAMB-71D30	MN908947.3	23896	C	T	0.11	0.16	3e-51	1.7e-61	0.121570627231005	CCC	S	T778T	C2334T	ACC>ACT	Synonymous	GU280_gp02, spike glycoprotein	0.878429372768995
CAMB-71D30	MN908947.3	241	C	T	1	1	0	0	0.999938563617374	TCG	NA	NA	NA	NA	NA	NA	6.1436382625791e-05
CAMB-71D30	MN908947.3	24155	C	T	0.014	0.038	5.7e-08	2.8e-17	0.0260325770796975	GCT	S	L865F	C2593T	CTC>TTC	Missense	GU280_gp02, spike glycoprotein	0.973821989528796
CAMB-71D30	MN908947.3	26164	C	A	0.025	0.017	8.3e-11	1.3e-06	0.0231175693527081	TCC	ORF3a	P258T	C772A	CCA>ACA	Missense	GU280_gp03	0.976882430647292
CAMB-71D30	MN908947.3	27147	G	A	0.0051	0.0087	0.00012	3.3e-06	0.00653466319461504	AGA	M	D209N	G625A	GAC>AAC	Missense	GU280_gp05	0.99341620399941
CAMB-71D30	MN908947.3	28881	GGG	AAC	1	1	0;0;0	0;0;0	1	AGG	N	.	608-610-mnv	.	no-SNV	GU280_gp10	0.000201816347124117
CAMB-71D30	MN908947.3	29640	CA	-	0.0535	0.0205	3.2e-22;1.6e-22	2e-10;1e-10	0.0331286360698125	GCA	ORF10	.	83-84-delfrshift	.	no-SNV	GU280_gp11	0.967424122040362
CAMB-71D30	MN908947.3	3037	C	T	1	1	0	0	0.999717753316399	TCT	ORF1ab:nsp3	F106F	C318T	TTC>TTT	Synonymous	ORF1ab:nsp3	0
CAMB-71D30	MN908947.3	392	C	T	0.93	0.9	0	0	0.92371597394071	ACG	ORF1ab:leader-protein	R43C	C127T	CGT>TGT	Missense	ORF1ab:leader-protein	0.0762840260592899
CAMB-71D30	MN908947.3	6762	C	T	0.077	0.0026	9.4e-24	0.0062	0.0249094202898551	ACT	ORF1ab:nsp3	T1348I	C4043T	ACT>ATT	Missense	ORF1ab:nsp3	0.975090579710145
CAMB-71D4F	MN908947.3	11074	C	INS	0.11	0.13	2.1e-52	6.1e-47	0.118487129361911	TCT	ORF1ab:nsp6	.	101-102-insfrshift	.	no-SNV	ORF1ab:nsp6	0.874173270745783
CAMB-71D4F	MN908947.3	11083	G	-	0.16	0.14	2.6e-68	1.2e-62	0.152143090849602	TGT	ORF1ab:nsp6	.	111-111-delfrshift	.	no-SNV	ORF1ab:nsp6	1.09063147562439e-05
CAMB-71D4F	MN908947.3	11083	G	T	0.84	0.86	0	0	0.847715127058567	TGT	ORF1ab:nsp6	L37F	G111T	TTG>TTT	Missense	ORF1ab:nsp6	1.09063147562439e-05
CAMB-71D4F	MN908947.3	11343	T	C	0.026	0.017	5.1e-13	1.8e-09	0.0227056750348289	ATC	ORF1ab:nsp6	I124T	T371C	ATC>ACC	Missense	ORF1ab:nsp6	0.977285098766457
CAMB-71D4F	MN908947.3	12398	C	A	0.011	0.0062	8.3e-07	4.6e-05	0.00952925481227368	ACT	ORF1ab:nsp8	L103I	C307A	CTC>ATC	Missense	ORF1ab:nsp8	0.990446922050696
CAMB-71D4F	MN908947.3	1283	A	G	1	1	0	0	0.999182461292045	CAC	ORF1ab:nsp2	T160A	A478G	ACT>GCT	Missense	ORF1ab:nsp2	0.000166844634276562
CAMB-71D4F	MN908947.3	13968	C	A	0.014	0.01	3.8e-08	4.9e-07	0.0128699358299013	CCA	ORF1ab:RNA-dependent-RNA-polymerase	A167A	C501A	GCC>GCA	Synonymous	ORF1ab:RNA-dependent-RNA-polymerase	0.987046259936788
CAMB-71D4F	MN908947.3	14805	C	T	1	1	0	0	0.999965548129263	ACT	ORF1ab:RNA-dependent-RNA-polymerase	Y446Y	C1338T	TAC>TAT	Synonymous	ORF1ab:RNA-dependent-RNA-polymerase	2.29679138243873e-05
CAMB-71D4F	MN908947.3	1514	C	T	0.03	0.048	3.4e-13	1.1e-16	0.0351713859910581	CCA	ORF1ab:nsp2	H237Y	C709T	CAT>TAT	Missense	ORF1ab:nsp2	0.964828614008942
CAMB-71D4F	MN908947.3	1515	A	G	1	0.99	0	0	0.993928881179532	CAT	ORF1ab:nsp2	H237R	A710G	CAT>CGT	Missense	ORF1ab:nsp2	0.00549291702804279
CAMB-71D4F	MN908947.3	15350	T	C	0.014	0.023	1e-07	4.4e-12	0.0158247903075489	GTT	ORF1ab:RNA-dependent-RNA-polymerase	V628A	T1883C	GTT>GCT	Missense	ORF1ab:RNA-dependent-RNA-polymerase	0.984156570363467
CAMB-71D4F	MN908947.3	16438	A	G	0.0086	0.013	2.9e-05	2.6e-07	0.0116164383561644	TAT	ORF1ab:helicase	M68V	A202G	ATG>GTG	Missense	ORF1ab:helicase	0.987835616438356
CAMB-71D4F	MN908947.3	17247	T	C	0.99	0.99	0	0	0.988884855214829	GTG	ORF1ab:helicase	R337R	T1011C	CGT>CGC	Synonymous	ORF1ab:helicase	0.0110831126676347
CAMB-71D4F	MN908947.3	17551	G	A	0.026	0.02	4.9e-13	1.1e-10	0.0230355039542319	CGG	ORF1ab:helicase	G439R	G1315A	GGA>AGA	Missense	ORF1ab:helicase	0.976897189971395
CAMB-71D4F	MN908947.3	21137	A	G	0.087	0.11	4.4e-34	5.9e-46	0.0960867020525137	AAG	ORF1ab:2'-O-ribose-methyltransferase	K160R	A479G	AAG>AGG	Missense	ORF1ab:2'-O-ribose-methyltransferase	0.903893115905467
CAMB-71D4F	MN908947.3	21777	G	A	0.0071	0.0042	2.6e-05	0.00044	0.00563290466574556	GGG	S	G72E	G215A	GGG>GAG	Missense	GU280_gp02, spike glycoprotein	0.993835689233712
CAMB-71D4F	MN908947.3	23895	C	T	0.011	0.0061	9.9e-07	8.1e-05	0.00954502644352677	ACC	S	T778I	C2333T	ACC>ATC	Missense	GU280_gp02, spike glycoprotein	0.988770557125263
CAMB-71D4F	MN908947.3	24138	C	T	0.021	0.024	2e-10	3.5e-12	0.0217611336032389	ACT	S	T859I	C2576T	ACT>ATT	Missense	GU280_gp02, spike glycoprotein	0.975006900993743
CAMB-71D4F	MN908947.3	25775	G	T	0.0022	0.0073	0.0036	2.1e-05	0.00299564270152505	TGG	ORF3a	W128L	G383T	TGG>TTG	Missense	GU280_gp03	0.996895424836601
CAMB-71D4F	MN908947.3	26144	G	T	1	1	0	0	0.999813866914844	GGT	ORF3a	G251V	G752T	GGT>GTT	Missense	GU280_gp03	0
CAMB-71D4F	MN908947.3	27384	T	C	0.058	0.058	3.9e-26	1.5e-26	0.0576166039024483	ATT	ORF6	D61D	T183C	GAT>GAC	Synonymous	GU280_gp06	0.941928078845771
CAMB-71D4F	MN908947.3	27836	C	A	0.017	0.014	6e-09	6.8e-08	0.0159415476585852	TCT	NA	NA	NA	NA	NA	NA	0.984058452341415
CAMB-71D4F	MN908947.3	29567	A	G	0.022	0.019	3e-11	6.4e-10	0.020524864699275	TAT	ORF10	I4V	A10G	ATA>GTA	Missense	GU280_gp11	0.979475135300725
CAMB-71D4F	MN908947.3	29700	A	G	0.0045	0.014	0.0026	2.1e-07	0.0112858464384829	TAG	NA	NA	NA	NA	NA	NA	0.988529139685476
CAMB-71D4F	MN908947.3	29746	A	T	0.0075	0.0065	4e-05	5.8e-05	0.00679420704451994	GAG	NA	NA	NA	NA	NA	NA	0.991417843733238
CAMB-71D4F	MN908947.3	5869	C	T	0.017	0.011	3.4e-09	6.6e-07	0.0155333764151169	ACA	ORF1ab:nsp3	Y1050Y	C3150T	TAC>TAT	Synonymous	ORF1ab:nsp3	0.98439482061224
CAMB-71D4F	MN908947.3	7528	C	T	0.0026	0.0096	0.0091	7.8e-06	0.00443562014193984	TCG	ORF1ab:nsp3	V1603V	C4809T	GTC>GTT	Synonymous	ORF1ab:nsp3	0.995522135856708
CAMB-71D4F	MN908947.3	7764	C	T	0.53	0.55	5.3e-171	1.1e-177	0.540885703785373	TCC	ORF1ab:nsp3	S1682F	C5045T	TCC>TTC	Missense	ORF1ab:nsp3	0.458471150312385
CAMB-71D4F	MN908947.3	9223	C	T	1	1	0	0	0.998072662826761	ACG	ORF1ab:nsp4	H223H	C669T	CAC>CAT	Synonymous	ORF1ab:nsp4	0.000221533008418254
CAMB-71D4F	MN908947.3	9565	C	T	0.0078	0.013	2.7e-05	7.9e-08	0.00993610824015785	TCT	ORF1ab:nsp4	F337F	C1011T	TTC>TTT	Synonymous	ORF1ab:nsp4	0.990052146951048
CAMB-71D6D	MN908947.3	12734	G	-	0.03	0.032	1.6e-15	1.7e-16	0.0309380414157248	CGG	ORF1ab:nsp9	.	49-49-delfrshift	.	no-SNV	ORF1ab:nsp9	0.968759453290433
CAMB-71D6D	MN908947.3	12734	GG	-	0.03	0.016	1.6e-15;2.7e-15	1.7e-16;NA	0.02443285741585	CGG	ORF1ab:nsp9	.	49-50-delfrshift	.	no-SNV	ORF1ab:nsp9	0.968759453290433
CAMB-71D6D	MN908947.3	14408	C	T	1	1	0	0	0.99970915436632	CCT	ORF1ab:RNA-dependent-RNA-polymerase	P314L	C941T	CCT>CTT	Missense	ORF1ab:RNA-dependent-RNA-polymerase	0.000290845633679924
CAMB-71D6D	MN908947.3	18624	G	C	0.029	0.022	8.7e-15	4e-12	0.0267812111226926	TGA	ORF1ab:3'-to-5'-exonuclease	M195I	G585C	ATG>ATC	Missense	ORF1ab:3'-to-5'-exonuclease	0.973185165260079
CAMB-71D6D	MN908947.3	21046	G	C	0.063	0.067	5.5e-29	1.4e-28	0.0639143318965517	TGA	ORF1ab:2'-O-ribose-methyltransferase	D130H	G388C	GAT>CAT	Missense	ORF1ab:2'-O-ribose-methyltransferase	0.936085668103448
CAMB-71D6D	MN908947.3	23403	A	G	1	1	0	0	0.99987030504254	GAT	S	D614G	A1841G	GAT>GGT	Missense	GU280_gp02, spike glycoprotein	0.000103755965968043
CAMB-71D6D	MN908947.3	24007	G	C	0.17	0.11	2.4e-69	4.2e-30	0.157878879180476	GGT	S	R815S	G2445C	AGG>AGC	Missense	GU280_gp02, spike glycoprotein	0.842121120819524
CAMB-71D6D	MN908947.3	241	C	T	1	1	0	0	0.999857428001141	TCG	NA	NA	NA	NA	NA	NA	4.7523999619808e-05
CAMB-71D6D	MN908947.3	28253	C	T	0.054	0.033	3e-24	2.3e-15	0.048494874083103	TCA	ORF8	F120F	C360T	TTC>TTT	Synonymous	GU280_gp09	0.951222166597741
CAMB-71D6D	MN908947.3	28436	G	T	0.0047	0.016	0.00057	6.3e-09	0.00807076446280992	CGC	N	A55S	G163T	GCT>TCT	Missense	GU280_gp10	0.989895402892562
CAMB-71D6D	MN908947.3	28725	CTG	-	0.013	0.00153333333333333	9.6e-08;1.4e-07;1.6e-07	NA;NA;0.00065	0.00809044149164166	CCT	N	.	452-454-delinframe	.	no-SNV	GU280_gp10	0.991402787419234
CAMB-71D6D	MN908947.3	28793	G	C	0.0035	0.021	0.0014	6.9e-10	0.00788781770376862	AGA	N	E174Q	G520C	GAA>CAA	Missense	GU280_gp10	0.975314052001169
CAMB-71D6D	MN908947.3	28793	G	T	0.0056	0.038	0.00018	1.2e-15	0.0135845749342682	AGA	N	E174*	G520T	GAA>TAA	Nonsense	GU280_gp10	0.975314052001169
CAMB-71D6D	MN908947.3	28881	GGG	AAC	1	1	0;0;0	0;0;0	1	AGG	N	.	608-610-mnv	.	no-SNV	GU280_gp10	0
CAMB-71D6D	MN908947.3	29553	GG	CC	0.0082	0.0065	2.6e-05;2.2e-05	NA;8.8e-07	0.0069889341875364	AGG	NA	NA	NA	NA	NA	NA	0.994545454545455
CAMB-71D6D	MN908947.3	29554	G	C	0.0084	0.013	2.2e-05	8.8e-07	0.0106561974200785	GGC	NA	NA	NA	NA	NA	NA	0.989343802579921
CAMB-71D6D	MN908947.3	3018	C	T	1	1	0	0	0.999094202898551	TCA	ORF1ab:nsp3	S100L	C299T	TCA>TTA	Missense	ORF1ab:nsp3	0.000905797101449275
CAMB-71D6D	MN908947.3	3037	C	T	1	1	8e-219	2.5e-306	0.999003984063745	TCT	ORF1ab:nsp3	F106F	C318T	TTC>TTT	Synonymous	ORF1ab:nsp3	0.00099601593625498
CAMB-71D6D	MN908947.3	635	C	T	0.055	0.063	7.8e-25	2.7e-27	0.0580890336590662	TCG	ORF1ab:leader-protein	R124C	C370T	CGT>TGT	Missense	ORF1ab:leader-protein	0.941910966340934
CAMB-71D6D	MN908947.3	683	C	T	0.014	0.016	6.1e-08	8.5e-09	0.0147656494240435	TCT	ORF1ab:leader-protein	L140L	C418T	CTA>TTA	Synonymous	ORF1ab:leader-protein	0.985210302286992
CAMB-71D7C	MN908947.3	11075	T	-	0.061	0.046	1.1e-14	3.7e-12	0.0572301636627305	CTT	ORF1ab:nsp6	.	103-103-delfrshift	.	no-SNV	ORF1ab:nsp6	0.94266625233064
CAMB-71D7C	MN908947.3	14408	C	T	1	1	0	0	0.997477712546206	CCT	ORF1ab:RNA-dependent-RNA-polymerase	P314L	C941T	CCT>CTT	Missense	ORF1ab:RNA-dependent-RNA-polymerase	0.000231934478509821
CAMB-71D7C	MN908947.3	19178	GT	-	0.00425	0.0065	4e-04;0.00038	3.1e-05;2.8e-05	0.00496976724923383	GGT	ORF1ab:3'-to-5'-exonuclease	.	1139-1140-delfrshift	.	no-SNV	ORF1ab:3'-to-5'-exonuclease	0.995000819537781
CAMB-71D7C	MN908947.3	23403	A	G	0.99	1	0	0	0.995941393725395	GAT	S	D614G	A1841G	GAT>GGT	Missense	GU280_gp02, spike glycoprotein	0.000111611672551646
CAMB-71D7C	MN908947.3	241	C	T	1	1	0	0	0.999849611137369	TCG	NA	NA	NA	NA	NA	NA	0.000107420616164654
CAMB-71D7C	MN908947.3	24196	A	-	0.0036	0.017	0.0067	3.8e-07	0.00858802727961606	TAG	S	.	2634-2634-delfrshift	.	no-SNV	GU280_gp02, spike glycoprotein	0.991411972720384
CAMB-71D7C	MN908947.3	25613	C	T	0.019	0.0047	4e-10	0.00026	0.0134206105944898	TCC	ORF3a	S74F	C221T	TCC>TTC	Missense	GU280_gp03	0.986544755571718
CAMB-71D7C	MN908947.3	28881	GGG	AAC	1	1	0;0;0	0;0;0	0.998928430432576	AGG	N	.	608-610-mnv	.	no-SNV	GU280_gp10	0.000321605454428507
CAMB-71D7C	MN908947.3	3037	C	T	1	1	0	0	0.999824253075571	TCT	ORF1ab:nsp3	F106F	C318T	TTC>TTT	Synonymous	ORF1ab:nsp3	0
CAMB-71D8B	MN908947.3	11075	T	-	0.044	0.044	8.3e-11	3.1e-11	0.0439339122045345	CTT	ORF1ab:nsp6	.	103-103-delfrshift	.	no-SNV	ORF1ab:nsp6	0.952906415822479
CAMB-71D8B	MN908947.3	13730	C	T	1	1	0	0	0.997527692530944	GCT	ORF1ab:RNA-dependent-RNA-polymerase	A88V	C263T	GCT>GTT	Missense	ORF1ab:RNA-dependent-RNA-polymerase	0.000118240791998323
CAMB-71D8B	MN908947.3	14408	C	T	1	1	0	0	0.9988755453605	CCT	ORF1ab:RNA-dependent-RNA-polymerase	P314L	C941T	CCT>CTT	Missense	ORF1ab:RNA-dependent-RNA-polymerase	0.000314847299059956
CAMB-71D8B	MN908947.3	23403	A	G	1	1	0	0	0.999209526052003	GAT	S	D614G	A1841G	GAT>GGT	Missense	GU280_gp02, spike glycoprotein	0.000159776649063204
CAMB-71D8B	MN908947.3	23525	C	T	0.037	0.037	5.5e-17	4.4e-17	0.0367649559568752	ACA	S	H655Y	C1963T	CAT>TAT	Missense	GU280_gp02, spike glycoprotein	0.962792912287862
CAMB-71D8B	MN908947.3	241	C	T	1	1	0	0	0.998917623410259	TCG	NA	NA	NA	NA	NA	NA	0.000154625227105802
CAMB-71D8B	MN908947.3	25342	C	T	0.024	0.024	4.8e-12	1.7e-12	0.0237659334897673	ACT	S	D1260D	C3780T	GAC>GAT	Synonymous	GU280_gp02, spike glycoprotein	0.976139518492733
CAMB-71D8B	MN908947.3	25429	G	T	1	1	0	0	0.99849901497858	TGT	ORF3a	V13L	G37T	GTA>TTA	Missense	GU280_gp03	9.38115638387692e-05
CAMB-71D8B	MN908947.3	28153	C	T	0.009	0.009	8.9e-06	6.1e-06	0.00902624254017709	ACA	ORF8	T87I	C260T	ACA>ATA	Missense	GU280_gp09	0.990870665857207
CAMB-71D8B	MN908947.3	28826	C	T	0.013	0.011	2.3e-06	1.4e-05	0.0125830402500977	TCG	N	R185C	C553T	CGT>TGT	Missense	GU280_gp10	0.987286700534063
CAMB-71D8B	MN908947.3	3037	C	T	1	1	0	0	0.999436196203721	TCT	ORF1ab:nsp3	F106F	C318T	TTC>TTT	Synonymous	ORF1ab:nsp3	0.000150347679007705
CAMB-71D9A	MN908947.3	11075	T	-	0.064	0.028	7.4e-16	8.9e-08	0.0469309003421394	CTT	ORF1ab:nsp6	.	103-103-delfrshift	.	no-SNV	ORF1ab:nsp6	0.949054039275727
CAMB-71D9A	MN908947.3	1270	T	-	0.0083	0.0071	1.5e-05	4.6e-05	0.00782816229116945	ATT	ORF1ab:nsp2	.	465-465-delfrshift	.	no-SNV	ORF1ab:nsp2	0.992028639618138
CAMB-71D9A	MN908947.3	13778	AT	-	0.0415	0.0088	6e-13;1.2e-12	0.00044;0.00056	0.0281277694293531	CAT	ORF1ab:RNA-dependent-RNA-polymerase	.	311-312-delfrshift	.	no-SNV	ORF1ab:RNA-dependent-RNA-polymerase	0.972790127128095
CAMB-71D9A	MN908947.3	13780	A	T	0.031	0.038	3.8e-09	8.1e-11	0.0337775023241401	TAT	ORF1ab:RNA-dependent-RNA-polymerase	I105L	A313T	ATA>TTA	Missense	ORF1ab:RNA-dependent-RNA-polymerase	0.966145026340254
CAMB-71D9A	MN908947.3	14408	C	T	1	1	0	0	0.999473263231823	CCT	ORF1ab:RNA-dependent-RNA-polymerase	P314L	C941T	CCT>CTT	Missense	ORF1ab:RNA-dependent-RNA-polymerase	0.000429192922218537
CAMB-71D9A	MN908947.3	15202	GTAATT	-	0.00913333333333333	0.0047	1.8e-05;1e-05;1.4e-05;1.3e-05;1.6e-05;1.6e-05	0.0015;0.00094;0.0013;0.0013;0.0015;0.0014	0.00651009765146477	AGT	ORF1ab:RNA-dependent-RNA-polymerase	.	1735-1740-delinframe	.	no-SNV	ORF1ab:RNA-dependent-RNA-polymerase	0.993592818474611
CAMB-71D9A	MN908947.3	1547	A	G	0.023	0.0097	2.4e-08	8.4e-05	0.0156569094622192	TAG	ORF1ab:nsp2	S248G	A742G	AGC>GGC	Missense	ORF1ab:nsp2	0.962559564329476
CAMB-71D9A	MN908947.3	1547	A	T	0.028	0.0036	4.3e-10	0.0024	0.0142954390742001	TAG	ORF1ab:nsp2	S248C	A742T	AGC>TGC	Missense	ORF1ab:nsp2	0.962559564329476
CAMB-71D9A	MN908947.3	16289	C	T	1	1	0	0	0.999811320754717	GCT	ORF1ab:helicase	A18V	C53T	GCT>GTT	Missense	ORF1ab:helicase	0.000188679245283019
CAMB-71D9A	MN908947.3	17938	G	A	0.0087	0.0037	5.4e-06	9e-04	0.00633694737363236	AGC	ORF1ab:helicase	A568T	G1702A	GCA>ACA	Missense	ORF1ab:helicase	0.993613545225011
CAMB-71D9A	MN908947.3	22069	AT	-	0.0085	0.0165	1.2e-05;3.2e-05	7.5e-09;1.6e-08	0.0118580179048217	AAT	S	.	507-508-delfrshift	.	no-SNV	GU280_gp02, spike glycoprotein	0.987733032039383
CAMB-71D9A	MN908947.3	23403	A	G	1	1	0	0	0.999951492808809	GAT	S	D614G	A1841G	GAT>GGT	Missense	GU280_gp02, spike glycoprotein	4.85071911910941e-05
CAMB-71D9A	MN908947.3	241	C	T	1	1	0	0	0.999790527660822	TCG	NA	NA	NA	NA	NA	NA	8.37889356710446e-05
CAMB-71D9A	MN908947.3	24642	C	T	0.029	0.061	8.6e-13	2.5e-23	0.0422794117647059	ACT	S	T1027I	C3080T	ACT>ATT	Missense	GU280_gp02, spike glycoprotein	0.957720588235294
CAMB-71D9A	MN908947.3	25429	G	T	1	1	0	0	0.999798374901708	TGT	ORF3a	V13L	G37T	GTA>TTA	Missense	GU280_gp03	0.000100812549146118
CAMB-71D9A	MN908947.3	25936	C	T	1	1	0	0	0.999374843710928	ACA	ORF3a	H182Y	C544T	CAT>TAT	Missense	GU280_gp03	0.000375093773443361
CAMB-71D9A	MN908947.3	28330	A	G	0.03	0.059	3e-15	2.5e-27	0.0469012834607081	GAC	N	G19G	A57G	GGA>GGG	Synonymous	GU280_gp10	0.953098716539292
CAMB-71D9A	MN908947.3	28794	AA	-	0.011	0.0105	1.4e-06;5.9e-07	2e-06;5.7e-07	0.0108786610878661	GAA	N	.	521-522-delfrshift	.	no-SNV	GU280_gp10	0.989155514536225
CAMB-71D9A	MN908947.3	28795	A	G	0.016	0.015	2.3e-08	6.9e-08	0.0155067609477732	AAG	N	E174E	A522G	GAA>GAG	Synonymous	GU280_gp10	0.972956208907083
CAMB-71D9A	MN908947.3	29241	A	-	0.0088	0.0047	1.7e-05	0.00076	0.00683082686057401	GAA	N	.	968-968-delfrshift	.	no-SNV	GU280_gp10	0.993003911199251
CAMB-71D9A	MN908947.3	29700	A	G	1	1	0	0	1	TAG	NA	NA	NA	NA	NA	NA	0
CAMB-71D9A	MN908947.3	3037	C	T	1	1	0	0	0.999589592054502	TCT	ORF1ab:nsp3	F106F	C318T	TTC>TTT	Synonymous	ORF1ab:nsp3	0.00016416317819913
CAMB-71D9A	MN908947.3	3103	AT	-	0.012	0.011	2e-06;2.8e-06	6.7e-06;9.1e-06	0.0115071359187028	AAT	ORF1ab:nsp3	.	384-385-delfrshift	.	no-SNV	ORF1ab:nsp3	0.988526300104306
CAMB-71D9A	MN908947.3	462	A	T	0.011	0.016	9.1e-05	5.2e-06	0.012817578393225	CAG	ORF1ab:leader-protein	Q66L	A197T	CAG>CTG	Missense	ORF1ab:leader-protein	0.987004399684647
CAMB-71D9A	MN908947.3	9165	C	T	0.018	0.006	7.3e-10	0.00016	0.0110864203560353	ACC	ORF1ab:nsp4	T204I	C611T	ACC>ATC	Missense	ORF1ab:nsp4	0.988913579643965
CAMB-71D9A	MN908947.3	9479	G	T	0.077	0.097	3.9e-31	5.1e-42	0.0905660377358491	TGG	ORF1ab:nsp4	G309C	G925T	GGT>TGT	Missense	ORF1ab:nsp4	0.909433962264151
CAMB-71D9A	MN908947.3	9491	C	T	0.016	0.014	4.8e-08	1.8e-07	0.0143626570915619	TCA	ORF1ab:nsp4	H313Y	C937T	CAT>TAT	Missense	ORF1ab:nsp4	0.985637342908438
CAMB-71D9A	MN908947.3	9603	C	T	0.011	0.012	7.6e-07	3.5e-07	0.0113477701426342	ACA	ORF1ab:nsp4	T350I	C1049T	ACA>ATA	Missense	ORF1ab:nsp4	0.988624852848578
CAMB-71DA9	MN908947.3	11075	T	-	0.033	0.032	1.2e-08	7.2e-09	0.0328788968450017	CTT	ORF1ab:nsp6	.	103-103-delfrshift	.	no-SNV	ORF1ab:nsp6	0.963431412401113
CAMB-71DA9	MN908947.3	12410	A	G	1	1	0	0	0.999898915872735	TAT	ORF1ab:nsp8	I107V	A319G	ATC>GTC	Missense	ORF1ab:nsp8	7.58130954486872e-05
CAMB-71DA9	MN908947.3	13778	AT	-	0.022	0.022	1.8e-07;2.7e-07	1.2e-07;2.1e-07	0.0218901335420437	CAT	ORF1ab:RNA-dependent-RNA-polymerase	.	311-312-delfrshift	.	no-SNV	ORF1ab:RNA-dependent-RNA-polymerase	0.978836726998492
CAMB-71DA9	MN908947.3	13780	A	T	0.021	0.018	1.5e-06	2.8e-06	0.0200204642676628	TAT	ORF1ab:RNA-dependent-RNA-polymerase	I105L	A313T	ATA>TTA	Missense	ORF1ab:RNA-dependent-RNA-polymerase	0.975849698583528
CAMB-71DA9	MN908947.3	14408	C	T	1	1	0	0	0.997830401291668	CCT	ORF1ab:RNA-dependent-RNA-polymerase	P314L	C941T	CCT>CTT	Missense	ORF1ab:RNA-dependent-RNA-polymerase	0.000386827676679337
CAMB-71DA9	MN908947.3	14928	C	T	0.11	0.1	8e-49	6.1e-46	0.105886097928001	ACA	ORF1ab:RNA-dependent-RNA-polymerase	N487N	C1461T	AAC>AAT	Synonymous	ORF1ab:RNA-dependent-RNA-polymerase	0.894084963537446
CAMB-71DA9	MN908947.3	1547	A	-	0.014	0.0076	1.1e-07	2.9e-05	0.0117545375972342	TAG	ORF1ab:nsp2	.	742-742-delfrshift	.	no-SNV	ORF1ab:nsp2	0.930682800345722
CAMB-71DA9	MN908947.3	1547	A	G	0.019	0.018	2.2e-09	1.6e-08	0.0188418323249784	TAG	ORF1ab:nsp2	S248G	A742G	AGC>GGC	Missense	ORF1ab:nsp2	0.930682800345722
CAMB-71DA9	MN908947.3	1547	A	T	0.039	0.033	2.9e-17	4.6e-14	0.0369922212618842	TAG	ORF1ab:nsp2	S248C	A742T	AGC>TGC	Missense	ORF1ab:nsp2	0.930682800345722
CAMB-71DA9	MN908947.3	18788	C	T	1	1	0	0	0.999517251892881	ACA	ORF1ab:3'-to-5'-exonuclease	T250I	C749T	ACA>ATA	Missense	ORF1ab:3'-to-5'-exonuclease	0.000203262360892322
CAMB-71DA9	MN908947.3	19839	T	C	1	1	0	0	0.998030341128154	ATA	ORF1ab:endoRNAse	N73N	T219C	AAT>AAC	Synonymous	ORF1ab:endoRNAse	0.000586706897996815
CAMB-71DA9	MN908947.3	21093	T	C	1	1	0	0	0.998558014755198	CTA	ORF1ab:2'-O-ribose-methyltransferase	S145S	T435C	TCT>TCC	Synonymous	ORF1ab:2'-O-ribose-methyltransferase	0.000100603621730382
CAMB-71DA9	MN908947.3	22432	C	T	0.17	0.18	8.8e-60	4.8e-60	0.176786451879389	ACT	S	D290D	C870T	GAC>GAT	Synonymous	GU280_gp02, spike glycoprotein	0.822387443205287
CAMB-71DA9	MN908947.3	23403	A	G	1	1	0	0	0.99897174409105	GAT	S	D614G	A1841G	GAT>GGT	Missense	GU280_gp02, spike glycoprotein	0.000126771276445897
CAMB-71DA9	MN908947.3	241	C	T	1	1	0	0	0.998901857985441	TCG	NA	NA	NA	NA	NA	NA	8.85598398838095e-05
CAMB-71DA9	MN908947.3	2453	C	T	0.013	0.011	2.4e-07	1.1e-06	0.0124775905342417	ACT	ORF1ab:nsp2	L550F	C1648T	CTC>TTC	Missense	ORF1ab:nsp2	0.987378988884905
CAMB-71DA9	MN908947.3	28881	GGG	AAC	1	1	0;0;0	0;0;0	0.999376280851822	AGG	N	.	608-610-mnv	.	no-SNV	GU280_gp10	5.06842372022301e-05
CAMB-71DA9	MN908947.3	29241	AA	-	0.0118	0.012	2e-07;4.6e-05	1.7e-07;1.4e-05	0.0120532688538404	GAA	N	.	968-969-delfrshift	.	no-SNV	GU280_gp10	0.985043988269795
CAMB-71DA9	MN908947.3	29242	A	G	0.013	0.01	1.7e-07	1.8e-06	0.0124313438300989	AAG	N	E323E	A969G	GAA>GAG	Synonymous	GU280_gp10	0.963639692420359
CAMB-71DA9	MN908947.3	29242	A	T	0.014	0.013	9.8e-08	1.5e-07	0.0136213841083852	AAG	N	E323D	A969T	GAA>GAT	Missense	GU280_gp10	0.963639692420359
CAMB-71DA9	MN908947.3	3037	C	T	1	1	0	0	0.999264435454211	TCT	ORF1ab:nsp3	F106F	C318T	TTC>TTT	Synonymous	ORF1ab:nsp3	8.17293939765437e-05
CAMB-71DA9	MN908947.3	9499	T	C	0.0058	0.0078	0.00015	1.8e-05	0.00650027084461853	TTG	ORF1ab:nsp4	V315V	T945C	GTT>GTC	Synonymous	ORF1ab:nsp4	0.993333055543981
CAMB-71DB8	MN908947.3	10084	TG	-	0.00855	0.006	3.3e-06;1.4e-05	NA;5.9e-07	0.00726952307522855	CTG	ORF1ab:3C-like-proteinase	.	30-31-delfrshift	.	no-SNV	ORF1ab:3C-like-proteinase	0.995437262357414
CAMB-71DB8	MN908947.3	10085	G	-	0.0088	0.012	1.4e-05	5.9e-07	0.0103875795822629	TGG	ORF1ab:3C-like-proteinase	.	31-31-delfrshift	.	no-SNV	ORF1ab:3C-like-proteinase	0.989612420417737
CAMB-71DB8	MN908947.3	11075	T	-	0.034	0.023	3.5e-09	5.5e-07	0.0299333007971368	CTT	ORF1ab:nsp6	.	103-103-delfrshift	.	no-SNV	ORF1ab:nsp6	0.969996978781752
CAMB-71DB8	MN908947.3	11595	A	G	0.0035	0.021	0.0097	2.5e-07	0.0101522842639594	CAG	ORF1ab:nsp6	Q208R	A623G	CAG>CGG	Missense	ORF1ab:nsp6	0.989847715736041
CAMB-71DB8	MN908947.3	11954	G	T	0.012	0.016	3.6e-07	6.5e-09	0.0139199602286851	TGA	ORF1ab:nsp7	D38Y	G112T	GAC>TAC	Missense	ORF1ab:nsp7	0.986080039771315
CAMB-71DB8	MN908947.3	12142	TGCTCAAGAAGCTT	-	0.0113571428571429	0.000945214285714286	0.00051;0.00034;0.00054;0.00043;0.00033;9.9e-05;0.00027;0.00044;0.00037;0.00021;0.00016;0.00011;1e-06;2e-06	NA;NA;NA;NA;NA;0.081;NA;NA;0.00049;NA;NA;NA;NA;NA	0.00676213206046142	CTG	ORF1ab:nsp8	.	51-64-delfrshift	.	no-SNV	ORF1ab:nsp8	0.993219734142207
CAMB-71DB8	MN908947.3	12758	G	T	0.0066	0.012	4.8e-05	1.2e-07	0.00848472151557777	TGA	ORF1ab:nsp9	D25Y	G73T	GAT>TAT	Missense	ORF1ab:nsp9	0.991395564600605
CAMB-71DB8	MN908947.3	12793	G	T	0.012	0.012	1.7e-07	1.9e-07	0.0121009497322406	AGG	ORF1ab:nsp9	K36N	G108T	AAG>AAT	Missense	ORF1ab:nsp9	0.987869463593597
CAMB-71DB8	MN908947.3	14901	TATTAATGC	-	0.015	0.00517111111111111	5.3e-05;5.3e-05;0.00033;2e-05;5.9e-05;7.5e-05;4.5e-05;4.9e-05;4.1e-05	NA;NA;NA;NA;NA;NA;NA;7.1e-07;6.3e-07	0.00954877363789552	GTA	ORF1ab:RNA-dependent-RNA-polymerase	.	1434-1442-delinframe	.	no-SNV	ORF1ab:RNA-dependent-RNA-polymerase	0.990465507571509
CAMB-71DB8	MN908947.3	15714	C	T	1	1	0	0	0.999477988515747	TCT	ORF1ab:RNA-dependent-RNA-polymerase	L749L	C2247T	CTC>CTT	Synonymous	ORF1ab:RNA-dependent-RNA-polymerase	0.000174003828084218
CAMB-71DB8	MN908947.3	1605	ATG	-	1	1	0;0;0	0;0;0	0.999625948487763	AAT	ORF1ab:nsp2	.	800-802-delinframe	.	no-SNV	ORF1ab:nsp2	0.00010687757174157
CAMB-71DB8	MN908947.3	16133	ACATGTTAG	-	0.0141111111111111	0.00401333333333333	2.5e-08;2.7e-08;2.2e-08;3e-08;3e-08;3.1e-08;3.5e-08;6.5e-08;5.1e-08	NA;NA;NA;NA;NA;NA;NA;1.3e-09;9.5e-10	0.00792769938163945	CAC	ORF1ab:RNA-dependent-RNA-polymerase	.	2666-2674-delinframe	.	no-SNV	ORF1ab:RNA-dependent-RNA-polymerase	0.991784290485939
CAMB-71DB8	MN908947.3	17140	G	T	0.011	0.0094	1.1e-06	7e-06	0.0105166895290352	TGC	ORF1ab:helicase	A302S	G904T	GCT>TCT	Missense	ORF1ab:helicase	0.989417989417989
CAMB-71DB8	MN908947.3	17140	GC	TT	0.0105	0.004855	1.1e-06;2.1e-06	7e-06;0.2	0.00824587706146927	TGC	ORF1ab:helicase	.	904-905-mnv	.	no-SNV	ORF1ab:helicase	0.989417989417989
CAMB-71DB8	MN908947.3	17320	G	C	0.0088	0.01	4e-06	9.7e-07	0.00933676754668384	TGC	ORF1ab:helicase	A362P	G1084C	GCA>CCA	Missense	ORF1ab:helicase	0.985901650455824
CAMB-71DB8	MN908947.3	18322	C	T	0.0037	0.019	0.0017	2.4e-10	0.00962384751900962	TCA	ORF1ab:3'-to-5'-exonuclease	H95Y	C283T	CAT>TAT	Missense	ORF1ab:3'-to-5'-exonuclease	0.99036172392399
CAMB-71DB8	MN908947.3	19577	A	C	0.89	0.94	0	0	0.911126279863481	CAA	ORF1ab:3'-to-5'-exonuclease	Q513P	A1538C	CAA>CCA	Missense	ORF1ab:3'-to-5'-exonuclease	0.0888737201365188
CAMB-71DB8	MN908947.3	21031	G	C	0.039	0.014	9.1e-17	9e-08	0.029945999018164	GGA	ORF1ab:2'-O-ribose-methyltransferase	D125H	G373C	GAT>CAT	Missense	ORF1ab:2'-O-ribose-methyltransferase	0.939304681572723
CAMB-71DB8	MN908947.3	21031	G	T	0.037	0.019	6.7e-18	4.6e-10	0.0307493194091132	GGA	ORF1ab:2'-O-ribose-methyltransferase	D125Y	G373T	GAT>TAT	Missense	ORF1ab:2'-O-ribose-methyltransferase	0.939304681572723
CAMB-71DB8	MN908947.3	22620	GG	TC	0.016	0.000305	1.1e-09;1e-08	NA;0.0071	0.0093029237760439	TGG	S	.	1058-1059-mnv	.	no-SNV	GU280_gp02, spike glycoprotein	0.990111301369863
CAMB-71DB8	MN908947.3	24145	G	T	0.017	0.0085	1e-09	7.3e-06	0.0137909627067536	TGC	S	L861F	G2583T	TTG>TTT	Missense	GU280_gp02, spike glycoprotein	0.986031661567115
CAMB-71DB8	MN908947.3	25302	G	T	0.0089	0.016	9.2e-06	4.1e-09	0.0116138623060485	TGT	S	C1247F	G3740T	TGT>TTT	Missense	GU280_gp02, spike glycoprotein	0.988237480256434
CAMB-71DB8	MN908947.3	25521	C	T	0.056	0.012	1.2e-25	7e-07	0.0407820961326496	TCG	ORF3a	F43F	C129T	TTC>TTT	Synonymous	GU280_gp03	0.95921790386735
CAMB-71DB8	MN908947.3	27165	G	C	0.0028	0.0097	0.00074	6.1e-07	0.00542412549813397	TGA	M	D215H	G643C	GAC>CAC	Missense	GU280_gp05	0.991175912454931
CAMB-71DB8	MN908947.3	27222	T	-	0.016	0.011	3.8e-07	2.5e-05	0.0138134144024321	TTC	ORF6	.	21-21-delfrshift	.	no-SNV	GU280_gp06	0.986072582177465
CAMB-71DB8	MN908947.3	27222	TC	-	0.008	0.011	3.8e-07;NA	2.5e-05;1.5e-06	0.00895471310696224	TTC	ORF6	.	21-22-delfrshift	.	no-SNV	GU280_gp06	0.986072582177465
CAMB-71DB8	MN908947.3	27942	C	T	0.022	0.0096	6.6e-10	1.9e-05	0.015758547008547	TCA	ORF8	H17Y	C49T	CAC>TAC	Missense	GU280_gp09	0.984241452991453
CAMB-71DB8	MN908947.3	28253	C	T	0.0069	0.038	0.00043	1.8e-17	0.0184867840265877	TCA	ORF8	F120F	C360T	TTC>TTT	Synonymous	GU280_gp09	0.981374738190442
CAMB-71DB8	MN908947.3	28603	C	T	0.025	0.011	1.9e-08	0.00011	0.0201273169818386	TCT	N	F110F	C330T	TTC>TTT	Synonymous	GU280_gp10	0.979779067590339
CAMB-71DB8	MN908947.3	2863	AG	-	0.0405	0.015	4.9e-18;4.1e-18	NA;3.4e-13	0.0310916312833858	CAG	ORF1ab:nsp3	.	144-145-delfrshift	.	no-SNV	ORF1ab:nsp3	0.974626865671642
CAMB-71DB8	MN908947.3	2864	G	-	0.041	0.03	4.1e-18	3.4e-13	0.0369294605809129	AGA	ORF1ab:nsp3	.	145-145-delfrshift	.	no-SNV	ORF1ab:nsp3	0.963070539419087
CAMB-71DB8	MN908947.3	28895	G	C	0.0024	0.0078	0.0048	1.9e-05	0.00515685431886549	TGC	N	A208P	G622C	GCT>CCT	Missense	GU280_gp10	0.994843145681135
CAMB-71DB8	MN908947.3	28975	G	C	0.0039	0.008	0.00044	8.9e-06	0.00603483747085448	TGT	N	M234I	G702C	ATG>ATC	Missense	GU280_gp10	0.993828007132081
CAMB-71DB8	MN908947.3	29140	G	T	0.0076	0.0075	2.2e-05	2.7e-05	0.00756593169044531	AGG	N	Q289H	G867T	CAG>CAT	Missense	GU280_gp10	0.992380025940337
CAMB-71DB8	MN908947.3	29260	GTG	-	0.0193333333333333	0.00166666666666667	1.8e-10;2.3e-10;6e-11	NA;NA;0.00022	0.0119329117404454	CGT	N	.	987-989-delinframe	.	no-SNV	GU280_gp10	0.98801209788287
CAMB-71DB8	MN908947.3	29315	G	T	0.0084	0.0071	7.1e-06	2.7e-05	0.00790244923592213	AGA	N	D348Y	G1042T	GAT>TAT	Missense	GU280_gp10	0.991940548461377
CAMB-71DB8	MN908947.3	29321	G	C	0.0077	4e-04	5.9e-06	0.0098	0.00497017892644135	AGT	N	V350L	G1048C	GTC>CTC	Missense	GU280_gp10	0.994980119284294
CAMB-71DB8	MN908947.3	29548	C	T	0.05	0.046	5.1e-20	2.4e-18	0.048106765983861	ACA	NA	NA	NA	NA	NA	NA	0.951893234016139
CAMB-71DB8	MN908947.3	3062	G	C	0.014	0.024	3.1e-08	7.4e-12	0.0176785973047384	AGA	ORF1ab:nsp3	E115Q	G343C	GAA>CAA	Missense	ORF1ab:nsp3	0.948558179973917
CAMB-71DB8	MN908947.3	4117	AT	-	0.0245	0.0475	1.8e-06;1.3e-06	7.4e-12;1.1e-11	0.0346869415927963	CAT	ORF1ab:nsp3	.	1398-1399-delfrshift	.	no-SNV	ORF1ab:nsp3	0.967114650738344
CAMB-71DB8	MN908947.3	4360	AG	-	0.0072	0.024	0.0016;0.0018	8.2e-08;1e-07	0.014836941763152	AAG	ORF1ab:nsp3	.	1641-1642-delfrshift	.	no-SNV	ORF1ab:nsp3	0.985003103662322
CAMB-71DB8	MN908947.3	8003	G	T	0.022	0.025	2.1e-11	2e-12	0.0235922330097087	TGT	ORF1ab:nsp3	V1762F	G5284T	GTT>TTT	Missense	ORF1ab:nsp3	0.967669902912621
CAMB-71DB8	MN908947.3	9236	AG	-	0.0024	0.02	0.0026;0.0029	2.9e-11;3.7e-11	0.00976187985915002	AAG	ORF1ab:nsp4	.	682-683-delfrshift	.	no-SNV	ORF1ab:nsp4	0.989996138860613
CAMB-71DB8	MN908947.3	9475	T	C	0.023	0.017	4.1e-09	3.4e-07	0.0196822385582167	CTT	ORF1ab:nsp4	A307A	T921C	GCT>GCC	Synonymous	ORF1ab:nsp4	0.97936921982452
CAMB-71DC7	MN908947.3	1348	C	T	0.003	0.014	0.0093	3.1e-06	0.00744960560911481	CCC	ORF1ab:nsp2	P181P	C543T	CCC>CCT	Synonymous	ORF1ab:nsp2	0.992550394390885
CAMB-71DC7	MN908947.3	14408	C	T	1	0.99	0	0	0.996572556215271	CCT	ORF1ab:RNA-dependent-RNA-polymerase	P314L	C941T	CCT>CTT	Missense	ORF1ab:RNA-dependent-RNA-polymerase	0.000225034187886237
CAMB-71DC7	MN908947.3	20268	A	G	1	1	1.1e-212	3.2e-165	1	TAG	ORF1ab:endoRNAse	L216L	A648G	TTA>TTG	Synonymous	ORF1ab:endoRNAse	0
CAMB-71DC7	MN908947.3	23403	A	G	1	1	0	0	0.999832883710937	GAT	S	D614G	A1841G	GAT>GGT	Missense	GU280_gp02, spike glycoprotein	0.000131305655692697
CAMB-71DC7	MN908947.3	23571	TATGCGCTAGTT	-	0.0436666666666667	0.0215	1.1e-05;3.1e-06;9.9e-06;2.1e-06;6.6e-06;2.1e-05;8.8e-06;0.00013;2.7e-06;5.2e-06;0.00088;0.00066	0.0033;0.0027;0.0075;0.004;0.006;0.008;0.0063;0.0065;0.0014;0.002;0.0062;0.0051	0.0399538771980398	ATA	S	.	2009-2020-delinframe	.	no-SNV	GU280_gp02, spike glycoprotein	0.956875113725966
CAMB-71DC7	MN908947.3	241	C	T	1	1	0	0	0.999692437814771	TCG	NA	NA	NA	NA	NA	NA	0.00013455845603783
CAMB-71DC7	MN908947.3	2458	G	T	0.016	0.0027	1.8e-08	0.0049	0.0107497984412792	TGC	ORF1ab:nsp2	M551I	G1653T	ATG>ATT	Missense	ORF1ab:nsp2	0.989250201558721
CAMB-71DC7	MN908947.3	26230	G	T	1	1	0	0	0.99987002296261	TGA	NA	NA	NA	NA	NA	NA	0
CAMB-71DC7	MN908947.3	27484	T	C	0.0067	0.0047	3.5e-05	0.00017	0.00618245170441405	TTT	ORF7a	L31L	T91C	TTA>CTA	Synonymous	GU280_gp07	0.993802130710288
CAMB-71DC7	MN908947.3	28926	C	T	1	1	0	0	0.999638565103461	GCT	N	A218V	C653T	GCT>GTT	Missense	GU280_gp10	0.00018071744826963
CAMB-71DC7	MN908947.3	29545	C	A	1	1	0	0	0.999807247494217	ACC	NA	NA	NA	NA	NA	NA	0
CAMB-71DC7	MN908947.3	29759	G	T	0.99	0.99	0	0	0.993857493857494	TGT	NA	NA	NA	NA	NA	NA	0
CAMB-71DC7	MN908947.3	3037	C	T	1	1	0	0	0.999563763268867	TCT	ORF1ab:nsp3	F106F	C318T	TTC>TTT	Synonymous	ORF1ab:nsp3	0.00014541224371092
CAMB-71DC7	MN908947.3	3216	GTCAACAAACTGTTG	-	0.0112666666666667	0.00058	1.3e-06;1.3e-06;1.9e-06;1.7e-06;3.4e-06;2.5e-06;1.9e-06;1.4e-06;1.1e-06;1.4e-06;1.5e-06;2.5e-06;8.9e-07;1.3e-06;1.1e-05	NA;NA;NA;NA;NA;NA;NA;NA;NA;NA;NA;NA;NA;NA;0.00014	0.00750646888530218	AGT	ORF1ab:nsp3	.	497-511-delinframe	.	no-SNV	ORF1ab:nsp3	0.99238178860109
CAMB-71DC7	MN908947.3	3873	T	C	0.0054	0.0069	0.00018	4.2e-05	0.00591884760750196	ATC	ORF1ab:nsp3	I385T	T1154C	ATC>ACC	Missense	ORF1ab:nsp3	0.994081152392498
CAMB-71DC7	MN908947.3	4399	G	T	0.013	0.0051	1.2e-06	0.0026	0.00976071771530801	TGC	ORF1ab:nsp3	M560I	G1680T	ATG>ATT	Missense	ORF1ab:nsp3	0.986516528762546
CAMB-71DC7	MN908947.3	541	CGAAGG	-	0.00885	0.0013305	0.00018;4.8e-06;1.3e-06;4e-07;2.8e-06;8.9e-06	NA;5.3e-06;NA;NA;NA;NA	0.00695792472332165	TCG	ORF1ab:leader-protein	.	276-281-delinframe	.	no-SNV	ORF1ab:leader-protein	0.996383282729059
CAMB-71DC7	MN908947.3	6525	C	T	0.012	0.013	1.3e-07	6.3e-08	0.0127264126470633	ACA	ORF1ab:nsp3	T1269I	C3806T	ACA>ATA	Missense	ORF1ab:nsp3	0.987227808890177
CAMB-71DC7	MN908947.3	664	C	T	1	1	0	0	0.999759720401922	GCC	ORF1ab:leader-protein	G133G	C399T	GGC>GGT	Synonymous	ORF1ab:leader-protein	0.000196592398427261
CAMB-71DD6	MN908947.3	11075	T	-	0.04	0.04	2.2e-10	1.1e-10	0.0398209284735992	CTT	ORF1ab:nsp6	.	103-103-delfrshift	.	no-SNV	ORF1ab:nsp6	0.955784051186655
CAMB-71DD6	MN908947.3	1150	C	T	1	1	0	0	0.999232453023282	GCT	ORF1ab:nsp2	G115G	C345T	GGC>GGT	Synonymous	ORF1ab:nsp2	0.000170565994826165
CAMB-71DD6	MN908947.3	14408	C	T	1	1	0	0	0.998425639583919	CCT	ORF1ab:RNA-dependent-RNA-polymerase	P314L	C941T	CCT>CTT	Missense	ORF1ab:RNA-dependent-RNA-polymerase	0.00035610533220879
CAMB-71DD6	MN908947.3	18606	C	T	0.0064	0.0074	5.2e-05	2.2e-05	0.00690198670446023	GCT	ORF1ab:3'-to-5'-exonuclease	G189G	C567T	GGC>GGT	Synonymous	ORF1ab:3'-to-5'-exonuclease	0.992970904884776
CAMB-71DD6	MN908947.3	20268	A	G	1	1	0	0	1	TAG	ORF1ab:endoRNAse	L216L	A648G	TTA>TTG	Synonymous	ORF1ab:endoRNAse	0
CAMB-71DD6	MN908947.3	22295	C	T	1	1	0	0	0.996468495260349	ACA	S	H245Y	C733T	CAT>TAT	Missense	GU280_gp02, spike glycoprotein	0.000212421337723374
CAMB-71DD6	MN908947.3	23403	A	G	1	1	0	0	0.999435807422267	GAT	S	D614G	A1841G	GAT>GGT	Missense	GU280_gp02, spike glycoprotein	6.26880641925777e-05
CAMB-71DD6	MN908947.3	241	C	T	1	1	0	0	0.998867214499654	TCG	NA	NA	NA	NA	NA	NA	0.000153598033945166
CAMB-71DD6	MN908947.3	25318	C	T	1	1	0	0	0.999715712951306	CCT	S	S1252S	C3756T	TCC>TCT	Synonymous	GU280_gp02, spike glycoprotein	0.000203062177638793
CAMB-71DD6	MN908947.3	29734	G	C	1	1	0	0	0.998781540336092	CGA	NA	NA	NA	NA	NA	NA	0
CAMB-71DD6	MN908947.3	3037	C	T	1	1	0	0	0.999324193859819	TCT	ORF1ab:nsp3	F106F	C318T	TTC>TTT	Synonymous	ORF1ab:nsp3	6.43624895410955e-05
CAMB-71DE5	MN908947.3	11075	T	-	0.039	0.037	2.2e-10	3.5e-10	0.0383975302091122	CTT	ORF1ab:nsp6	.	103-103-delfrshift	.	no-SNV	ORF1ab:nsp6	0.957019849979499
CAMB-71DE5	MN908947.3	14408	C	T	1	1	0	0	0.996814734561213	CCT	ORF1ab:RNA-dependent-RNA-polymerase	P314L	C941T	CCT>CTT	Missense	ORF1ab:RNA-dependent-RNA-polymerase	0.000606717226435536
CAMB-71DE5	MN908947.3	23403	A	G	1	1	0	0	0.998933750355417	GAT	S	D614G	A1841G	GAT>GGT	Missense	GU280_gp02, spike glycoprotein	0.000142166619277794
CAMB-71DE5	MN908947.3	241	C	T	1	1	0	0	0.998605515959095	TCG	NA	NA	NA	NA	NA	NA	0.000180766449746927
CAMB-71DE5	MN908947.3	28881	GGG	AAC	1	1	0;0;0	0;0;0	0.998575295626158	AGG	N	.	608-610-mnv	.	no-SNV	GU280_gp10	8.0638658172728e-05
CAMB-71DE5	MN908947.3	3037	C	T	1	1	0	0	0.999355189031426	TCT	ORF1ab:nsp3	F106F	C318T	TTC>TTT	Synonymous	ORF1ab:nsp3	0.000135749677594516
CAMB-71DF4	MN908947.3	14408	C	T	1	1	0	0	0.999446596568899	CCT	ORF1ab:RNA-dependent-RNA-polymerase	P314L	C941T	CCT>CTT	Missense	ORF1ab:RNA-dependent-RNA-polymerase	0.000368935620734182
CAMB-71DF4	MN908947.3	23403	A	G	1	1	0	0	0.999874694568009	GAT	S	D614G	A1841G	GAT>GGT	Missense	GU280_gp02, spike glycoprotein	9.39790739928576e-05
CAMB-71DF4	MN908947.3	24745	C	A	1	1	0	0	1	TCT	S	V1061V	C3183A	GTC>GTA	Synonymous	GU280_gp02, spike glycoprotein	0
CAMB-71DF4	MN908947.3	25429	G	T	1	1	0	0	1	TGT	ORF3a	V13L	G37T	GTA>TTA	Missense	GU280_gp03	0
CAMB-71DF4	MN908947.3	3037	C	T	1	1	0	3e-228	1	TCT	ORF1ab:nsp3	F106F	C318T	TTC>TTT	Synonymous	ORF1ab:nsp3	0
CAMB-71DF4	MN908947.3	6270	C	T	1	1	0	0	0.999785683669096	ACG	ORF1ab:nsp3	T1184M	C3551T	ACG>ATG	Missense	ORF1ab:nsp3	0.000214316330904415
CAMB-71E00	MN908947.3	11074	C	INS	0.11	0.11	7.5e-31	2.3e-33	0.108935921952484	TCT	ORF1ab:nsp6	.	101-102-insfrshift	.	no-SNV	ORF1ab:nsp6	0.890804783975626
CAMB-71E00	MN908947.3	14408	C	T	0.94	1	0	0	0.969810418989963	CCT	ORF1ab:RNA-dependent-RNA-polymerase	P314L	C941T	CCT>CTT	Missense	ORF1ab:RNA-dependent-RNA-polymerase	0.000238967659710053
CAMB-71E00	MN908947.3	23403	A	G	1	1	0	0	0.999855918161516	GAT	S	D614G	A1841G	GAT>GGT	Missense	GU280_gp02, spike glycoprotein	4.8027279494753e-05
CAMB-71E00	MN908947.3	241	C	T	1	1	0	0	0.999877700774562	TCG	NA	NA	NA	NA	NA	NA	4.0766408479413e-05
CAMB-71E00	MN908947.3	24127	TAACGGCCTTACTG	-	0.0821428571428571	0.0362142857142857	NA;NA;6.9e-17;1.4e-16;9.5e-17;7.8e-17;8.3e-17;7.7e-17;8.1e-16;5.5e-14;9.9e-15;2.1e-13;3.6e-12;1.3e-07	2.1e-10;1.3e-07;1.1e-06;1.5e-06;1.3e-06;1.3e-06;1.4e-06;1.3e-06;2.7e-06;1.1e-05;8.6e-06;2.6e-05;5.2e-05;1.2e-05	0.0696412021713226	TTA	S	.	2565-2578-delfrshift	.	no-SNV	GU280_gp02, spike glycoprotein	0.983396176490044
CAMB-71E00	MN908947.3	28877	A	T	0.23	0.18	2e-92	1.2e-70	0.205767350928641	CAG	N	S202C	A604T	AGT>TGT	Missense	GU280_gp10	0.793499511241447
CAMB-71E00	MN908947.3	28881	GGG	AAC	1	1	0;0;0	0;0;0	0.99897066392177	AGG	N	.	608-610-mnv	.	no-SNV	GU280_gp10	0.000571591883395256
CAMB-71E00	MN908947.3	29392	G	T	0.058	0.023	3.5e-15	2.5e-07	0.0410396716826265	AGA	N	K373N	G1119T	AAG>AAT	Missense	GU280_gp10	0.958960328317373
CAMB-71E00	MN908947.3	3037	C	T	1	1	0	0	0.998540856031128	TCT	ORF1ab:nsp3	F106F	C318T	TTC>TTT	Synonymous	ORF1ab:nsp3	0.000972762645914397
CAMB-71E00	MN908947.3	522	T	-	0.039	0.084	2.8e-05	3.9e-11	0.0492251595259799	GTT	ORF1ab:leader-protein	.	257-257-delfrshift	.	no-SNV	ORF1ab:leader-protein	0.950354112614824
CAMB-71E00	MN908947.3	522	TT	-	0.0195	0.082	2.8e-05;NA	3.9e-11;1.1e-11	0.0328472127572577	GTT	ORF1ab:leader-protein	.	257-258-delfrshift	.	no-SNV	ORF1ab:leader-protein	0.950354112614824
CAMB-71E00	MN908947.3	9542	TGTTTAACACCAGTTTACTCATTCTTACCTGG	-	0.03146875	0.029625	1.6e-06;7.4e-07;1.8e-07;2.2e-05;4.6e-05;2.3e-05;4.6e-05;4.7e-05;2.1e-05;3.9e-06;3.5e-05;2.8e-05;2.1e-05;2.2e-07;7.6e-05;9.3e-05;7.9e-11;3.5e-10;1.6e-10;1.2e-10;5.6e-11;1.3e-11;5.8e-11;9.2e-11;3.9e-13;6.6e-12;4.3e-11;1.3e-11;9e-11;6.9e-12;5.5e-14;8.2e-12	3.4e-06;1.6e-06;4.2e-07;3.9e-05;7.5e-05;4e-05;7.6e-05;7.7e-05;3.4e-05;7.1e-06;5.7e-05;3.8e-05;3.5e-05;4.3e-07;0.00011;0.00014;5.3e-10;1.6e-09;1.2e-09;7.7e-10;1.3e-10;3.8e-11;3.7e-10;6.2e-10;4.7e-12;6.2e-11;3e-10;8.8e-11;3.2e-10;1.6e-11;8.6e-13;8.1e-11	0.0296654345559663	CTG	ORF1ab:nsp4	.	988-1019-delfrshift	.	no-SNV	ORF1ab:nsp4	0.971510488495318
CAMB-71E2E	MN908947.3	14407	CC	TT	1	1	0;0	0;0	0.998901501281582	ACC	ORF1ab:RNA-dependent-RNA-polymerase	.	940-941-mnv	.	no-SNV	ORF1ab:RNA-dependent-RNA-polymerase	0.00114649681528662
CAMB-71E2E	MN908947.3	23403	A	G	1	1	0	0	0.999665327978581	GAT	S	D614G	A1841G	GAT>GGT	Missense	GU280_gp02, spike glycoprotein	0.000334672021419009
CAMB-71E2E	MN908947.3	241	C	T	1	1	0	0	0.999420625724218	TCG	NA	NA	NA	NA	NA	NA	0.000579374275782155
CAMB-71E2E	MN908947.3	25019	G	T	0.65	0.19	0	1.1e-85	0.330386649041639	AGA	S	D1153Y	G3457T	GAT>TAT	Missense	GU280_gp02, spike glycoprotein	0.669530733641771
CAMB-71E2E	MN908947.3	25350	C	T	1	1	0	0	0.99887986558387	CCA	S	P1263L	C3788T	CCA>CTA	Missense	GU280_gp02, spike glycoprotein	0.00112013441612994
CAMB-71E2E	MN908947.3	3037	C	T	0.99	1	2.4e-299	0	0.996078431372549	TCT	ORF1ab:nsp3	F106F	C318T	TTC>TTT	Synonymous	ORF1ab:nsp3	0.00326797385620915
CAMB-71E3D	MN908947.3	11074	C	INS	0.11	0.11	2.8e-47	3.9e-37	0.110507489981981	TCT	ORF1ab:nsp6	.	101-102-insfrshift	.	no-SNV	ORF1ab:nsp6	0.883306887556141
CAMB-71E3D	MN908947.3	11083	G	-	0.17	0.15	7.6e-73	2.4e-67	0.161352519013104	TGT	ORF1ab:nsp6	.	111-111-delfrshift	.	no-SNV	ORF1ab:nsp6	1.19017864581474e-05
CAMB-71E3D	MN908947.3	11083	G	T	0.83	0.85	0	0	0.838528463122315	TGT	ORF1ab:nsp6	L37F	G111T	TTG>TTT	Missense	ORF1ab:nsp6	1.19017864581474e-05
CAMB-71E3D	MN908947.3	14012	A	G	0.013	0.013	9.3e-08	4e-08	0.0132426066474745	CAA	ORF1ab:RNA-dependent-RNA-polymerase	Q182R	A545G	CAA>CGA	Missense	ORF1ab:RNA-dependent-RNA-polymerase	0.986746924888773
CAMB-71E3D	MN908947.3	14805	C	T	1	1	0	0	0.999342398573339	ACT	ORF1ab:RNA-dependent-RNA-polymerase	Y446Y	C1338T	TAC>TAT	Synonymous	ORF1ab:RNA-dependent-RNA-polymerase	3.34373606776638e-05
CAMB-71E3D	MN908947.3	17474	C	T	0.73	0.73	0	0	0.727996323831093	ACT	ORF1ab:helicase	T413I	C1238T	ACT>ATT	Missense	ORF1ab:helicase	0.271970853232239
CAMB-71E3D	MN908947.3	17615	A	G	0.0079	0.0096	1.3e-05	1.9e-06	0.00861248572516178	AAG	ORF1ab:helicase	K460R	A1379G	AAG>AGG	Missense	ORF1ab:helicase	0.991371653343484
CAMB-71E3D	MN908947.3	224	T	C	0.044	0.041	1.1e-20	8.8e-20	0.0432187157123463	ATC	NA	NA	NA	NA	NA	NA	0.956669704126606
CAMB-71E3D	MN908947.3	25139	T	C	0.014	0.019	7.9e-08	2.4e-10	0.0156220232425224	TTT	S	L1193L	T3577C	TTA>CTA	Synonymous	GU280_gp02, spike glycoprotein	0.984330348637836
CAMB-71E3D	MN908947.3	26144	G	T	1	1	0	0	0.999743677375256	GGT	ORF3a	G251V	G752T	GGT>GTT	Missense	GU280_gp03	0
CAMB-71E3D	MN908947.3	27499	T	C	0.0083	0.0056	1.2e-05	0.00014	0.00728777027092334	CTC	ORF7a	S36P	T106C	TCT>CCT	Missense	GU280_gp07	0.992567247561883
CAMB-71E3D	MN908947.3	28842	G	T	1	1	0	0	0.998181458786321	AGT	N	S190I	G569T	AGT>ATT	Missense	GU280_gp10	7.90670092903736e-05
CAMB-71E3D	MN908947.3	3447	C	T	0.033	0.033	1e-15	5.1e-16	0.0327460473712759	GCC	ORF1ab:nsp3	A243V	C728T	GCC>GTC	Missense	ORF1ab:nsp3	0.967213773429496
CAMB-71E3D	MN908947.3	7869	C	T	0.018	0.015	1.8e-09	5.2e-08	0.0169503496009605	TCA	ORF1ab:nsp3	S1717L	C5150T	TCA>TTA	Missense	ORF1ab:nsp3	0.982484638745674
CAMB-71E4C	MN908947.3	11075	T	-	0.036	0.039	1.3e-09	1e-10	0.0374474673744747	CTT	ORF1ab:nsp6	.	103-103-delfrshift	.	no-SNV	ORF1ab:nsp6	0.958504755585048
CAMB-71E4C	MN908947.3	14408	C	T	1	1	0	0	0.998405295106142	CCT	ORF1ab:RNA-dependent-RNA-polymerase	P314L	C941T	CCT>CTT	Missense	ORF1ab:RNA-dependent-RNA-polymerase	0.000394389382351932
CAMB-71E4C	MN908947.3	14805	C	T	0.037	0.04	2e-17	3e-19	0.0381928057553957	ACT	ORF1ab:RNA-dependent-RNA-polymerase	Y446Y	C1338T	TAC>TAT	Synonymous	ORF1ab:RNA-dependent-RNA-polymerase	0.961565467625899
CAMB-71E4C	MN908947.3	1547	A	T	0.013	0.014	1.1e-06	1.3e-07	0.0131099507907291	TAG	ORF1ab:nsp2	S248C	A742T	AGC>TGC	Missense	ORF1ab:nsp2	0.973329326471583
CAMB-71E4C	MN908947.3	18465	T	G	0.0063	0.0049	3.3e-05	9.8e-05	0.00578509969753032	CTG	ORF1ab:3'-to-5'-exonuclease	P142P	T426G	CCT>CCG	Synonymous	ORF1ab:3'-to-5'-exonuclease	0.993803776466097
CAMB-71E4C	MN908947.3	23403	A	G	1	1	0	0	0.996140729733486	GAT	S	D614G	A1841G	GAT>GGT	Missense	GU280_gp02, spike glycoprotein	0.000117595492885473
CAMB-71E4C	MN908947.3	241	C	T	1	1	0	0	0.998543664071846	TCG	NA	NA	NA	NA	NA	NA	6.93493299120997e-05
CAMB-71E4C	MN908947.3	28881	GGG	AAC	1	1	0;0;0	0;0;0	0.999151823579305	AGG	N	.	608-610-mnv	.	no-SNV	GU280_gp10	0.000238530651188678
CAMB-71E4C	MN908947.3	3037	C	T	1	1	0	0	0.9993111818152	TCT	ORF1ab:nsp3	F106F	C318T	TTC>TTT	Synonymous	ORF1ab:nsp3	9.84025978285827e-05
CAMB-71E4C	MN908947.3	851	T	C	0.05	0.049	7.7e-23	8e-23	0.0492562465997001	CTA	ORF1ab:nsp2	Y16H	T46C	TAC>CAC	Missense	ORF1ab:nsp2	0.950279322195831
CAMB-71E5B	MN908947.3	11075	T	-	0.029	0.027	7e-08	6.7e-08	0.0284022961014111	CTT	ORF1ab:nsp6	.	103-103-delfrshift	.	no-SNV	ORF1ab:nsp6	0.971458183847564
CAMB-71E5B	MN908947.3	12316	A	G	0.0048	0.014	0.0065	2.1e-05	0.00744021257750221	GAT	ORF1ab:nsp8	R75R	A225G	AGA>AGG	Synonymous	ORF1ab:nsp8	0.992500738116327
CAMB-71E5B	MN908947.3	14408	C	T	1	1	0	0	0.999450473966204	CCT	ORF1ab:RNA-dependent-RNA-polymerase	P314L	C941T	CCT>CTT	Missense	ORF1ab:RNA-dependent-RNA-polymerase	0.000377799148234648
CAMB-71E5B	MN908947.3	18011	TTCCACGTAGGAATGTGGCAACTTT	-	0.01396	0.0003764	1.4e-09;2e-08;2.5e-08;3.1e-08;3.1e-08;1.8e-08;2.4e-08;2.5e-08;5.6e-08;0.00033;0.00011;1.7e-07;1.2e-07;1.5e-07;1.7e-07;1.3e-07;2.9e-07;8.6e-08;9.8e-08;8.5e-08;6.7e-08;6.8e-08;1.4e-07;7.3e-08;5.5e-08	NA;NA;NA;NA;NA;NA;NA;NA;NA;NA;NA;NA;NA;NA;NA;NA;NA;NA;NA;0.48;NA;NA;1.3e-05;NA;NA	0.00779354459230939	ATT	ORF1ab:helicase	.	1775-1799-delfrshift	.	no-SNV	ORF1ab:helicase	0.990768083947361
CAMB-71E5B	MN908947.3	18400	C	T	0.082	0.08	5e-37	1e-34	0.0810111797096613	ACC	ORF1ab:3'-to-5'-exonuclease	P121S	C361T	CCT>TCT	Missense	ORF1ab:3'-to-5'-exonuclease	0.918738528282997
CAMB-71E5B	MN908947.3	21716	C	T	0.0073	0.0038	3.4e-05	0.00078	0.00539755034253685	TCA	S	Q52*	C154T	CAG>TAG	Nonsense	GU280_gp02, spike glycoprotein	0.994602449657463
CAMB-71E5B	MN908947.3	21992	TA	-	0.022	0.0495	0.0026;0.003	1.1e-05;9.7e-06	0.0312806539509537	TTA	S	.	430-431-delfrshift	.	no-SNV	GU280_gp02, spike glycoprotein	0.968824679556811
CAMB-71E5B	MN908947.3	23403	A	G	1	1	0	0	0.99983662800196	GAT	S	D614G	A1841G	GAT>GGT	Missense	GU280_gp02, spike glycoprotein	0.000133667998395984
CAMB-71E5B	MN908947.3	23468	TA	-	0.0295	0.00335	3.4e-12;2.9e-15	0.0031;0.0011	0.0191215730915694	TTA	S	.	1906-1907-delfrshift	.	no-SNV	GU280_gp02, spike glycoprotein	0.981117303609342
CAMB-71E5B	MN908947.3	241	C	T	1	1	0	0	0.999747811362899	TCG	NA	NA	NA	NA	NA	NA	0.000252188637100551
CAMB-71E5B	MN908947.3	28822	T	C	0.018	0.011	3e-08	3.5e-05	0.0160250506538957	CTT	N	S183S	T549C	TCT>TCC	Synonymous	GU280_gp10	0.983974949346104
CAMB-71E5B	MN908947.3	28849	C	T	0.0026	0.012	0.008	2.3e-06	0.00557006092254134	ACA	N	N192N	C576T	AAC>AAT	Synonymous	GU280_gp10	0.9940818102698
CAMB-71E5B	MN908947.3	28881	GGG	AAC	1	0.996666666666667	0;0;0	0;0;0	0.998451712792723	AGG	N	.	608-610-mnv	.	no-SNV	GU280_gp10	0.000424088210347752
CAMB-71E5B	MN908947.3	3037	C	T	1	1	3.7e-292	0	0.999588477366255	TCT	ORF1ab:nsp3	F106F	C318T	TTC>TTT	Synonymous	ORF1ab:nsp3	0.000411522633744856
CAMB-71E5B	MN908947.3	8182	A	G	0.034	0.028	1.5e-16	1.4e-13	0.0318514241724403	AAG	ORF1ab:nsp3	Q1821Q	A5463G	CAA>CAG	Synonymous	ORF1ab:nsp3	0.96814857582756
CAMB-71E5B	MN908947.3	9724	C	T	0.033	0.022	4.1e-16	1.3e-11	0.0278895582796399	TCT	ORF1ab:nsp4	F390F	C1170T	TTC>TTT	Synonymous	ORF1ab:nsp4	0.972040659672955
CAMB-71E6A	MN908947.3	11074	C	INS	0.11	0.14	1.7e-36	2.2e-43	0.116169166224623	TCT	ORF1ab:nsp6	.	101-102-insfrshift	.	no-SNV	ORF1ab:nsp6	0.883469161402324
CAMB-71E6A	MN908947.3	11083	G	-	0.15	0.1	2.1e-66	1.2e-43	0.135882417946734	TGT	ORF1ab:nsp6	.	111-111-delfrshift	.	no-SNV	ORF1ab:nsp6	2.21018897115703e-05
CAMB-71E6A	MN908947.3	11083	G	T	0.85	0.9	0	0	0.863962868825285	TGT	ORF1ab:nsp6	L37F	G111T	TTG>TTT	Missense	ORF1ab:nsp6	2.21018897115703e-05
CAMB-71E6A	MN908947.3	13497	TACACCGTGCGGCACAGGCACTAGTACTGATGTCG	-	0.000862	0.0185714285714286	NA;NA;NA;NA;NA;NA;NA;NA;NA;NA;NA;NA;NA;NA;NA;NA;NA;NA;NA;NA;NA;NA;NA;NA;NA;NA;NA;NA;2.9e-08;2e-08;NA;NA;NA;NA;NA	2e-06;8.4e-05;1.9e-06;3.7e-06;1.6e-06;3.3e-06;1.8e-06;1.8e-06;8.2e-07;5.8e-08;9.3e-07;2e-06;7.5e-09;2.2e-09;5.1e-09;1.5e-09;3.1e-09;2.7e-09;4.7e-09;1.8e-10;2.7e-09;1.1e-09;1.5e-09;2.5e-09;1.4e-09;9.6e-10;1.5e-09;1.5e-16;1.2e-16;6.7e-17;4.9e-10;1.5e-09;1.6e-09;1.1e-09;1.2e-09	0.00901667233752977	TTA	ORF1ab:RNA-dependent-RNA-polymerase	.	30-64-delfrshift	.	no-SNV	ORF1ab:RNA-dependent-RNA-polymerase	0.995297170193789
CAMB-71E6A	MN908947.3	14805	C	T	1	1	0	0	0.999871732382443	ACT	ORF1ab:RNA-dependent-RNA-polymerase	Y446Y	C1338T	TAC>TAT	Synonymous	ORF1ab:RNA-dependent-RNA-polymerase	7.69605705343629e-05
CAMB-71E6A	MN908947.3	15004	G	T	0.013	0.0093	5.6e-06	2e-05	0.0103513174404015	TGA	ORF1ab:RNA-dependent-RNA-polymerase	E513*	G1537T	GAG>TAG	Nonsense	ORF1ab:RNA-dependent-RNA-polymerase	0.989648682559598
CAMB-71E6A	MN908947.3	18739	GATTACGTCTA	-	0.04373	0.0230909090909091	NA;5.9e-08;1.5e-09;6.6e-08;9.8e-08;9.1e-09;3.6e-08;8.1e-09;1.1e-08;8.9e-10;5.5e-10	8.8e-08;0.00016;2.9e-05;0.00015;0.00022;5.6e-05;0.00011;5.6e-05;5.9e-05;2.2e-05;1.5e-05	0.03785090567944	TGA	ORF1ab:3'-to-5'-exonuclease	.	700-710-delfrshift	.	no-SNV	ORF1ab:3'-to-5'-exonuclease	0.990619103243778
CAMB-71E6A	MN908947.3	23540	TATGAGTGTGACATACCCATTGGTGCAGG	-	0.0453793103448276	0.0106551724137931	4.7e-06;8.2e-06;3.9e-06;4.9e-06;6.4e-06;5.7e-06;6e-06;6.2e-06;1.6e-05;1.5e-05;1e-04;5e-05;6.3e-05;0.00061;0.00037;1.1e-05;8.6e-06;1.1e-05;2e-05;3.8e-06;8.3e-06;2e-06;5.7e-06;6.2e-06;6.2e-06;5.9e-06;6.2e-06;2.5e-06;2.3e-06	NA;NA;NA;NA;NA;NA;NA;NA;NA;NA;NA;NA;NA;NA;NA;0.0087;0.0071;0.008;0.0091;0.0059;0.0074;0.0062;0.008;0.0081;0.0084;0.0079;0.0081;0.0067;0.0063	0.0112044817927171	ATA	S	.	1978-2006-delfrshift	.	no-SNV	GU280_gp02, spike glycoprotein	0.988562714449104
CAMB-71E6A	MN908947.3	23569	TA	-	0.0315	0.052	0.0018;0.00086	2.6e-05;7.3e-06	0.0437388987566607	GTA	S	.	2007-2008-delfrshift	.	no-SNV	GU280_gp02, spike glycoprotein	0.961959654178674
CAMB-71E6A	MN908947.3	24460	T	C	0.0024	0.022	0.0095	9.5e-08	0.00587467362924282	TTA	S	L966L	T2898C	CTT>CTC	Synonymous	GU280_gp02, spike glycoprotein	0.994125326370757
CAMB-71E6A	MN908947.3	2480	A	G	1	1	0	0	1	AAT	ORF1ab:nsp2	I559V	A1675G	ATT>GTT	Missense	ORF1ab:nsp2	0
CAMB-71E6A	MN908947.3	25013	G	T	0.017	0.0093	1.2e-09	2e-06	0.013162982784489	GGA	S	E1151*	G3451T	GAG>TAG	Nonsense	GU280_gp02, spike glycoprotein	0.986821549550664
CAMB-71E6A	MN908947.3	2558	C	T	1	1	0	0	1	ACC	ORF1ab:nsp2	P585S	C1753T	CCA>TCA	Missense	ORF1ab:nsp2	0
CAMB-71E6A	MN908947.3	26144	G	T	1	1	0	6.00000000077142e-315	1	GGT	ORF3a	G251V	G752T	GGT>GTT	Missense	GU280_gp03	0
CAMB-71E6A	MN908947.3	26780	TCTTGTAGGCTTGATGTGGCTCAGCTACTTCATTGCT	-	0.023027027027027	0.0297297297297297	0.025;0.0072;0.023;0.024;0.031;0.014;0.023;0.00043;0.00044;0.00023;0.00031;0.00027;0.00043;0.00034;0.00038;0.00053;3e-04;0.00047;0.00037;0.00035;0.00033;5e-04;0.00034;0.00041;0.00035;3e-04;0.00045;0.00031;0.00019;0.00033;0.00045;0.00042;0.00033;0.00045;0.00021;3e-04;0.00024	3e-05;1.9e-06;2e-05;2.1e-05;4.9e-05;6.1e-06;1.5e-05;7.6e-05;7.6e-05;5.6e-05;4.9e-05;4.1e-05;6.4e-05;5.8e-05;6.7e-05;9.5e-05;4.9e-05;8.5e-05;5.4e-05;6.3e-05;6.3e-05;9.6e-05;6e-05;7.1e-05;5.8e-05;3.9e-05;7.8e-05;5.9e-05;1.7e-05;5.7e-05;8.2e-05;7.6e-05;3.9e-05;8e-05;2.4e-05;5.1e-05;2.8e-05	0.0268518139801219	GTC	M	.	258-294-delfrshift	.	no-SNV	GU280_gp05	0.979260410701137
CAMB-71E6A	MN908947.3	28081	A	G	0.48	0.51	2.5e-129	5.9e-171	0.501795332136445	GAT	ORF8	D63G	A188G	GAT>GGT	Missense	GU280_gp09	0.498204667863555
CAMB-71E6A	MN908947.3	28198	G	INS	0.0081	0.0096	1.7e-05	2.7e-06	0.00855821458930655	TGT	ORF8	.	304-305-insfrshift	.	no-SNV	GU280_gp09	0.991427377642025
CAMB-71E6A	MN908947.3	2904	T	INS	0.016	0.0099	8.2e-06	4.6e-05	0.0109536082474227	ATA	ORF1ab:nsp3	.	184-185-insfrshift	.	no-SNV	ORF1ab:nsp3	0.989046391752577
CAMB-71E6A	MN908947.3	29082	TAACACAAGCTT	-	0.00133125	0.0113916666666667	0.0046;0.0043;NA;NA;NA;NA;NA;NA;NA;NA;0.5;NA	7.3e-06;6.7e-06;0.00012;0.00016;0.00017;9.1e-05;7.7e-05;7.8e-05;0.00025;7e-05;8.4e-05;5.6e-05	0.00349791906203948	GTA	N	.	809-820-delinframe	.	no-SNV	GU280_gp10	0.988192037318993
CAMB-71E6A	MN908947.3	29688	G	T	0.99	1	2.70006875452241e-320	0	0.996354799513973	AGT	NA	NA	NA	NA	NA	NA	0.00364520048602673
CAMB-71E6A	MN908947.3	6762	C	T	0.047	0.039	4.5e-15	2.9e-15	0.0417344173441734	ACT	ORF1ab:nsp3	T1348I	C4043T	ACT>ATT	Missense	ORF1ab:nsp3	0.958265582655827
CAMB-71E6A	MN908947.3	9460	G	A	1	1	0	0	1	TGA	ORF1ab:nsp4	M302I	G906A	ATG>ATA	Missense	ORF1ab:nsp4	0
CAMB-71E79	MN908947.3	101	G	A	0.031	0.036	3.4e-15	1.1e-17	0.0326809340893848	CGG	NA	NA	NA	NA	NA	NA	0.967273336991647
CAMB-71E79	MN908947.3	11074	C	INS	0.087	0.11	1.5e-36	1.7e-35	0.0938083424976343	TCT	ORF1ab:nsp6	.	101-102-insfrshift	.	no-SNV	ORF1ab:nsp6	0.903378430219176
CAMB-71E79	MN908947.3	11083	G	-	0.16	0.19	1.3e-71	4.2e-86	0.170543270862842	TGT	ORF1ab:nsp6	.	111-111-delfrshift	.	no-SNV	ORF1ab:nsp6	8.19413066126634e-05
CAMB-71E79	MN908947.3	11083	G	T	0.84	0.81	0	0	0.829199199316375	TGT	ORF1ab:nsp6	L37F	G111T	TTG>TTT	Missense	ORF1ab:nsp6	8.19413066126634e-05
CAMB-71E79	MN908947.3	14805	C	T	1	1	0	0	0.999462746622162	ACT	ORF1ab:RNA-dependent-RNA-polymerase	Y446Y	C1338T	TAC>TAT	Synonymous	ORF1ab:RNA-dependent-RNA-polymerase	0.000320065842116092
CAMB-71E79	MN908947.3	23559	TTGGTGCAGGTATATGCGCTAGTT	-	0.0367083333333333	0.048875	0.00018;0.00037;0.00024;0.00046;0.00048;0.00049;0.00047;0.00049;0.00028;0.00027;8.4e-05;2.7e-05;0.00018;8.3e-05;0.00016;8.5e-05;0.00019;0.00034;2e-04;0.00027;9.9e-06;1.4e-05;0.00078;0.0082	3.8e-05;6.7e-05;1.9e-05;4.5e-05;4.5e-05;4.9e-05;4.4e-05;4.5e-05;2.2e-05;1.9e-05;1.2e-06;1.7e-07;9.1e-06;2.9e-06;9e-06;2.6e-06;8.6e-06;2e-05;9.6e-06;1.1e-05;4.2e-08;1.1e-07;0.00025;0.00082	0.0403422290214743	ATT	S	.	1997-2020-delinframe	.	no-SNV	GU280_gp02, spike glycoprotein	0.945880452342488
CAMB-71E79	MN908947.3	2480	A	G	1	1	0	0	1	AAT	ORF1ab:nsp2	I559V	A1675G	ATT>GTT	Missense	ORF1ab:nsp2	0
CAMB-71E79	MN908947.3	2558	C	T	1	1	0	0	0.99852209085252	ACC	ORF1ab:nsp2	P585S	C1753T	CCA>TCA	Missense	ORF1ab:nsp2	0.000388923459863099
CAMB-71E79	MN908947.3	25720	G	T	1	1	0	0	0.999847638395124	TGC	ORF3a	A110S	G328T	GCT>TCT	Missense	GU280_gp03	0
CAMB-71E79	MN908947.3	26144	G	T	1	1	0	0	1	GGT	ORF3a	G251V	G752T	GGT>GTT	Missense	GU280_gp03	0
CAMB-71E79	MN908947.3	26780	TCTTGTAGGCTTGATGTGGCTCAGCTACTTCATTGCTTCT	-	0.034	0.0462	0.00088;7.4e-05;0.00031;0.00031;0.00054;1.8e-06;7.3e-06;5e-06;5.2e-06;2e-06;3.2e-06;2.2e-06;4.9e-06;3.3e-06;3.9e-06;6.3e-06;2.3e-06;5.6e-06;3.9e-06;3.7e-06;2e-06;6.2e-06;3.7e-06;4.8e-06;3.4e-06;2.7e-06;5.1e-06;3e-06;1.3e-06;3.7e-06;4.9e-06;4.7e-06;2.9e-06;5.4e-06;1.3e-06;2.8e-06;2.7e-06;0.0063;0.01;0.0057	7.1e-06;2.7e-07;1.3e-06;1.5e-06;3.9e-06;9.7e-09;6e-08;1.5e-08;1.4e-08;7.6e-09;7.1e-09;4e-09;1.1e-08;8.1e-09;1.1e-08;2.2e-08;5.2e-09;1.7e-08;7.1e-09;1.1e-08;9.7e-09;1.8e-08;8.5e-09;1.1e-08;8.7e-09;4.3e-09;1.4e-08;8.8e-09;5.1e-10;9.7e-09;1.6e-08;1.4e-08;3.4e-09;1.4e-08;7.9e-10;5.6e-09;3.1e-09;0.00024;0.00093;0.00067	0.0402410996921209	GTC	M	.	258-297-delfrshift	.	no-SNV	GU280_gp05	0.974980217250558
CAMB-71E79	MN908947.3	28303	A	G	0.14	0.13	3.9e-63	4.5e-61	0.136791311919505	GAA	N	R10R	A30G	CGA>CGG	Synonymous	GU280_gp10	0.862991002321981
CAMB-71E79	MN908947.3	5222	AC	GG	0.013	0.00585	3.1e-06;1.2e-05	0.0036;0.0045	0.011402810925484	CAC	ORF1ab:nsp3	.	2503-2504-mnv	.	no-SNV	ORF1ab:nsp3	0.987958555026603
CAMB-71E79	MN908947.3	5225	A	C	0.014	0.006	7.4e-06	0.0047	0.0118502558577969	TAA	ORF1ab:nsp3	K836Q	A2506C	AAA>CAA	Missense	ORF1ab:nsp3	0.986533800161594
CAMB-71E79	MN908947.3	5229	AG	-	0.0155	0.0064	8.5e-06;6e-06	0.0054;0.0051	0.0135759676487579	AAG	ORF1ab:nsp3	.	2510-2511-delfrshift	.	no-SNV	ORF1ab:nsp3	0.986003573555688
CAMB-71E88	MN908947.3	10219	A	G	0.014	0.028	3.5e-08	3.9e-14	0.0192696876374835	AAG	ORF1ab:3C-like-proteinase	E55E	A165G	GAA>GAG	Synonymous	ORF1ab:3C-like-proteinase	0.980642322921249
CAMB-71E88	MN908947.3	11074	C	INS	0.041	0.024	1.3e-10	0.00017	0.0357120101943294	TCT	ORF1ab:nsp6	.	101-102-insfrshift	.	no-SNV	ORF1ab:nsp6	0.922061165976426
CAMB-71E88	MN908947.3	11074	C	T	0.024	0.063	1.9e-18	3.6e-36	0.0355527237973877	TCT	ORF1ab:nsp6	F34F	C102T	TTC>TTT	Synonymous	ORF1ab:nsp6	0.922061165976426
CAMB-71E88	MN908947.3	11074	CT	-	0.0119	0.0315	0.00023;6.7e-06	2.2e-12;2.5e-12	0.0188217113032322	TCT	ORF1ab:nsp6	.	102-103-delfrshift	.	no-SNV	ORF1ab:nsp6	0.922061165976426
CAMB-71E88	MN908947.3	11606	C	T	0.04	0.094	4.5e-17	1.9e-33	0.0587889476778366	GCT	ORF1ab:nsp6	L212L	C634T	CTA>TTA	Synonymous	ORF1ab:nsp6	0.93885949441505
CAMB-71E88	MN908947.3	14048	GT	-	0.0011	0.014	NA;0.0094	2.9e-08;3.3e-08	0.00508025814992553	GGT	ORF1ab:RNA-dependent-RNA-polymerase	.	581-582-delfrshift	.	no-SNV	ORF1ab:RNA-dependent-RNA-polymerase	0.995622979358369
CAMB-71E88	MN908947.3	14408	C	T	1	1	0	0	0.996203750920732	CCT	ORF1ab:RNA-dependent-RNA-polymerase	P314L	C941T	CCT>CTT	Missense	ORF1ab:RNA-dependent-RNA-polymerase	0.000358849415453189
CAMB-71E88	MN908947.3	15579	C	T	0.043	0.061	2.9e-20	3.1e-28	0.0496822559079368	ACA	ORF1ab:RNA-dependent-RNA-polymerase	N704N	C2112T	AAC>AAT	Synonymous	ORF1ab:RNA-dependent-RNA-polymerase	0.950272674008083
CAMB-71E88	MN908947.3	1727	G	T	0.014	0.0086	4.7e-08	2.8e-06	0.0121318707523548	TGT	ORF1ab:nsp2	V308L	G922T	GTG>TTG	Missense	ORF1ab:nsp2	0.987778705138905
CAMB-71E88	MN908947.3	18910	G	A	0.0055	0.015	0.00017	1.5e-08	0.00919125481226827	TGA	ORF1ab:3'-to-5'-exonuclease	D291N	G871A	GAC>AAC	Missense	ORF1ab:3'-to-5'-exonuclease	0.990808745187732
CAMB-71E88	MN908947.3	20268	A	G	1	1	1.5e-228	2.2e-161	1	TAG	ORF1ab:endoRNAse	L216L	A648G	TTA>TTG	Synonymous	ORF1ab:endoRNAse	0
CAMB-71E88	MN908947.3	2094	C	T	0.0058	0.0082	0.00019	2.9e-05	0.00644442676426128	TCG	ORF1ab:nsp2	S430L	C1289T	TCG>TTG	Missense	ORF1ab:nsp2	0.993555573235739
CAMB-71E88	MN908947.3	21994	TT	-	0.0185	0.00875	2.2e-05;5e-05	0.0039;0.0049	0.0157540199913081	ATT	S	.	432-433-delfrshift	.	no-SNV	GU280_gp02, spike glycoprotein	0.98404807429664
CAMB-71E88	MN908947.3	22289	G	T	0.016	0.01	8.8e-09	1.4e-05	0.0151065093779173	TGC	S	A243S	G727T	GCT>TCT	Missense	GU280_gp02, spike glycoprotein	0.978443520325893
CAMB-71E88	MN908947.3	22682	TTTTCCACTTTTAAGTG	-	0.0104521764705882	0.00813529411764706	0.48;NA;NA;NA;3.6e-09;5.3e-09;4.7e-09;3.9e-09;4.1e-14;2.5e-10;1.3e-08;4.3e-07;4.6e-07;NA;NA;NA;NA	0.00011;2.3e-05;3.6e-05;4.7e-05;3.4e-05;4.4e-05;3.7e-05;3.1e-05;0.00012;1.5e-05;4.6e-05;0.00024;0.00026;4e-05;8.9e-05;4.1e-05;4.9e-05	0.0145031078088162	ATT	S	.	1120-1136-delfrshift	.	no-SNV	GU280_gp02, spike glycoprotein	0.997445145776976
CAMB-71E88	MN908947.3	2306	CTTGTAAATAAATTTTTGGCTTTGTGTGCTGACTCTATCATTATTGGTGGAGCTAAACTTAAAGC	-	0.0123692307692308	0.000186615384615385	1.6e-06;1.7e-06;7.9e-06;1e-05;1.9e-06;4.3e-06;2e-06;2.7e-06;3.4e-06;2.8e-06;1.5e-06;1.5e-06;1.4e-05;1.5e-06;1.4e-06;1.6e-06;1.7e-06;9.6e-07;8.2e-07;1.7e-06;5.8e-06;1.5e-06;2.9e-06;3.2e-06;1.6e-06;1.9e-06;2.2e-06;2.2e-06;1.8e-06;1.5e-06;2e-06;1.5e-06;7.4e-07;1.1e-06;1.4e-06;1.1e-06;5e-07;9.3e-07;1.4e-06;1.8e-06;2.2e-07;2.5e-06;1.6e-06;8.7e-07;1.4e-06;1.5e-06;1.2e-06;1.4e-06;1.7e-06;1e-06;1.5e-06;8…	NA;NA;NA;NA;NA;0.0021;NA;NA;NA;NA;NA;NA;NA;NA;NA;NA;NA;NA;NA;NA;0.00048;NA;NA;NA;NA;NA;NA;NA;NA;NA;NA;NA;NA;NA;NA;NA;NA;NA;NA;NA;NA;NA;NA;NA;NA;NA;NA;NA;NA;NA;NA;NA;NA;NA;NA;NA;NA;NA;NA;NA;NA;NA;NA;NA;NA	0.00684931506849315	GCT	ORF1ab:nsp2	.	1501-1565-delfrshift	.	no-SNV	ORF1ab:nsp2	0.993415145166118
CAMB-71E88	MN908947.3	23403	A	G	1	1	0	0	0.996488764044944	GAT	S	D614G	A1841G	GAT>GGT	Missense	GU280_gp02, spike glycoprotein	2.16076058772688e-05
CAMB-71E88	MN908947.3	23561	GGTGCAGGTATATGCGCTAG	-	0.0274	0.04085	0.002;0.0029;0.0031;0.0031;0.0031;0.0031;0.0023;0.0021;0.0014;0.00049;0.0014;0.00088;0.0013;0.00082;0.0014;0.0022;0.0015;0.0015;0.00017;0.00022	0.00049;0.00086;0.00088;9e-04;0.00084;0.00087;0.00058;0.00053;0.00028;9.9e-05;1.4e-05;4.2e-06;1.4e-05;3.9e-06;1.1e-05;3.2e-05;1.4e-05;1.6e-05;9.2e-08;2.1e-07	0.0331782673571491	TGG	S	.	1999-2018-delfrshift	.	no-SNV	GU280_gp02, spike glycoprotein	0.970115344285215
CAMB-71E88	MN908947.3	241	C	T	0.99	1	0	0	0.995142047484105	TCG	NA	NA	NA	NA	NA	NA	9.52539708999119e-05
CAMB-71E88	MN908947.3	25552	G	T	0.017	0.007	3.1e-09	5.5e-05	0.012553750840653	TGC	ORF3a	A54S	G160T	GCT>TCT	Missense	GU280_gp03	0.987364731296745
CAMB-71E88	MN908947.3	2569	ACCTACTAGTGAAGCTGTTG	-	0.00997	0.000245	5.3e-05;5.2e-05;0.00011;0.00014;0.00016;5.9e-05;3.7e-05;4.9e-05;4.6e-05;4.1e-05;4.1e-05;5.2e-05;2.2e-05;2.1e-05;2.8e-05;6.9e-05;1e-04;7.9e-05;3.2e-05;8.9e-05	NA;NA;NA;NA;NA;NA;NA;NA;NA;NA;NA;NA;NA;NA;NA;NA;NA;NA;NA;0.0066	0.00624442462087422	AAC	ORF1ab:nsp2	.	1764-1783-delfrshift	.	no-SNV	ORF1ab:nsp2	0.993928881179532
CAMB-71E88	MN908947.3	26638	A	-	0.0079	0.0076	1.7e-05	1.8e-05	0.00779572556403396	TAT	M	.	116-116-delfrshift	.	no-SNV	GU280_gp05	0.992138208965084
CAMB-71E88	MN908947.3	26638	ATG	-	0.0077	0.00253333333333333	1.7e-05;1.6e-05;1.7e-05	1.8e-05;NA;NA	0.0045611125287063	TAT	M	.	116-118-delinframe	.	no-SNV	GU280_gp05	0.992138208965084
CAMB-71E88	MN908947.3	26787	GGCTTGATGTGGCTCAGCTACTTCATTGCT	-	0.034	0.0298	1.4e-05;1.5e-05;6.4e-06;9.3e-06;7e-06;1.4e-05;1e-05;1.3e-05;1.8e-05;9e-06;1.6e-05;1.1e-05;1.1e-05;8.2e-06;1.8e-05;9.9e-06;1.3e-05;1.1e-05;9e-06;1.5e-05;8.8e-06;4.6e-06;1e-05;1.4e-05;1.3e-05;1.1e-05;1.5e-05;4.4e-06;8.7e-06;6.7e-06	7.2e-05;6.8e-05;4.6e-05;4.5e-05;3.9e-05;5.9e-05;5e-05;6.6e-05;9.2e-05;4.7e-05;7.7e-05;5e-05;5.9e-05;5e-05;9.1e-05;5.2e-05;6.4e-05;5.3e-05;4.1e-05;7.2e-05;5.3e-05;1.2e-05;5.1e-05;7.4e-05;7e-05;4.3e-05;7.6e-05;2.2e-05;4.7e-05;2.9e-05	0.0317610845096698	AGG	M	.	265-294-delinframe	.	no-SNV	GU280_gp05	0.96886238448582
CAMB-71E88	MN908947.3	27692	TTTTTC	-	0.168333333333333	0.0315	5.4e-23;1.3e-22;1.5e-23;9.8e-23;1.4e-22;7.5e-23	0.00074;0.00068;0.00067;0.00087;0.001;0.00098	0.123152709359606	ATT	ORF7a	.	299-304-delinframe	.	no-SNV	GU280_gp07	0.874371859296482
CAMB-71E88	MN908947.3	29574	TTTTCGCT	-	0.0026475	0.042875	0.0097;0.0058;0.006;0.0064;0.01;0.012;0.0074;0.49	2.4e-18;2.8e-18;2.5e-18;8e-18;1.7e-17;1.2e-17;1.4e-17;1.7e-15	0.0233463035019455	GTT	ORF10	.	17-24-delfrshift	.	no-SNV	GU280_gp11	0.975210708973723
CAMB-71E88	MN908947.3	3037	C	T	1	1	0	0	0.999635435654393	TCT	ORF1ab:nsp3	F106F	C318T	TTC>TTT	Synonymous	ORF1ab:nsp3	0.0001822821728035
CAMB-71E88	MN908947.3	7735	C	T	0.025	0.0059	1.7e-08	0.003	0.017640832647301	TCG	ORF1ab:nsp3	I1672I	C5016T	ATC>ATT	Synonymous	ORF1ab:nsp3	0.982359167352699
CAMB-71E88	MN908947.3	9891	C	T	0.0052	0.0086	0.00029	9.9e-06	0.00626235992089651	GCT	ORF1ab:nsp4	A446V	C1337T	GCT>GTT	Missense	ORF1ab:nsp4	0.993596383840286
CAMB-71E88	MN908947.3	9951	C	A	0.0061	0.0076	6.7e-05	1.1e-05	0.00652836210648484	GCT	ORF1ab:nsp4	A466D	C1397A	GCT>GAT	Missense	ORF1ab:nsp4	0.993326563180038
CAMB-71E88	MN908947.3	9996	C	T	0.0088	0.0067	1.2e-05	9.9e-05	0.00814784469024535	TCA	ORF1ab:nsp4	S481L	C1442T	TCA>TTA	Missense	ORF1ab:nsp4	0.991852155309755
CAMB-71E97	MN908947.3	1059	C	T	1	1	0	0	0.99969777984424	ACC	ORF1ab:nsp2	T85I	C254T	ACC>ATC	Missense	ORF1ab:nsp2	0.000139486225735209
CAMB-71E97	MN908947.3	11075	T	-	0.035	0.035	4e-09	1.3e-09	0.0351857885080334	CTT	ORF1ab:nsp6	.	103-103-delfrshift	.	no-SNV	ORF1ab:nsp6	0.960253090759444
CAMB-71E97	MN908947.3	14408	C	T	1	1	0	0	0.998802326907722	CCT	ORF1ab:RNA-dependent-RNA-polymerase	P314L	C941T	CCT>CTT	Missense	ORF1ab:RNA-dependent-RNA-polymerase	0.000342192312079389
CAMB-71E97	MN908947.3	20148	C	T	0.95	0.96	0	1.8e-303	0.954570333880679	TCA	ORF1ab:endoRNAse	F176F	C528T	TTC>TTT	Synonymous	ORF1ab:endoRNAse	0.0454296661193213
CAMB-71E97	MN908947.3	23403	A	G	1	1	0	0	0.999251895880303	GAT	S	D614G	A1841G	GAT>GGT	Missense	GU280_gp02, spike glycoprotein	6.14880098380816e-05
CAMB-71E97	MN908947.3	241	C	T	1	1	0	0	0.999008303607111	TCG	NA	NA	NA	NA	NA	NA	0.000118411509598733
CAMB-71E97	MN908947.3	24368	G	T	1	1	0	0	0.999912705687224	AGA	S	D936Y	G2806T	GAC>TAC	Missense	GU280_gp02, spike glycoprotein	4.36471563877613e-05
CAMB-71E97	MN908947.3	25563	G	T	1	1	0	0	0.999901246272047	AGA	ORF3a	Q57H	G171T	CAG>CAT	Missense	GU280_gp03	1.9750745590646e-05
CAMB-71E97	MN908947.3	29762	C	G	0.065	0.044	2.7e-27	1.8e-19	0.0536403567150273	ACA	NA	NA	NA	NA	NA	NA	0.945561027552243
CAMB-71E97	MN908947.3	3037	C	T	1	1	0	0	0.999359765857228	TCT	ORF1ab:nsp3	F106F	C318T	TTC>TTT	Synonymous	ORF1ab:nsp3	9.14620203960306e-05
CAMB-71EA6	MN908947.3	1059	C	T	1	1	0	0	0.999645176170032	ACC	ORF1ab:nsp2	T85I	C254T	ACC>ATC	Missense	ORF1ab:nsp2	0.000248376680977894
CAMB-71EA6	MN908947.3	11075	T	-	0.039	0.041	8.8e-10	5.8e-11	0.0397639152162674	CTT	ORF1ab:nsp6	.	103-103-delfrshift	.	no-SNV	ORF1ab:nsp6	0.956617266930898
CAMB-71EA6	MN908947.3	11083	G	T	0.023	0.021	3.1e-05	9.6e-05	0.0224492691925642	TGT	ORF1ab:nsp6	L37F	G111T	TTG>TTT	Missense	ORF1ab:nsp6	0.971647509578544
CAMB-71EA6	MN908947.3	14408	C	T	1	1	0	0	0.996264292363879	CCT	ORF1ab:RNA-dependent-RNA-polymerase	P314L	C941T	CCT>CTT	Missense	ORF1ab:RNA-dependent-RNA-polymerase	0.000489341894827298
CAMB-71EA6	MN908947.3	16375	C	T	0.016	0.017	3.9e-07	1.8e-07	0.0166090679321195	TCC	ORF1ab:helicase	P47S	C139T	CCG>TCG	Missense	ORF1ab:helicase	0.983390932067881
CAMB-71EA6	MN908947.3	23403	A	G	1	1	0	0	0.999619957652424	GAT	S	D614G	A1841G	GAT>GGT	Missense	GU280_gp02, spike glycoprotein	7.23890185858805e-05
CAMB-71EA6	MN908947.3	23559	TTGGTGCAGGTATATGCGCTAG	-	0.0361818181818182	0.0352727272727273	0.00054;0.00087;0.00024;4e-04;0.00049;0.00049;0.00047;0.00045;0.00029;0.00027;0.00011;6.8e-05;0.00042;0.00017;0.00039;0.00012;0.00027;0.00049;3e-04;0.00041;1.9e-05;4.1e-05	0.00053;0.00076;0.00038;0.00053;0.00057;0.00058;0.00052;5e-04;0.00033;0.00031;0.00014;9.9e-05;5e-04;0.00018;0.00046;0.00013;0.00026;0.00052;0.00032;0.00043;2e-05;3.9e-05	0.034072249589491	ATT	S	.	1997-2018-delfrshift	.	no-SNV	GU280_gp02, spike glycoprotein	0.956658511010136
CAMB-71EA6	MN908947.3	241	C	T	1	1	0	0	0.99813520657566	TCG	NA	NA	NA	NA	NA	NA	0.000217257486330883
CAMB-71EA6	MN908947.3	24368	G	T	1	1	0	0	0.999730676003232	AGA	S	D936Y	G2806T	GAC>TAC	Missense	GU280_gp02, spike glycoprotein	0
CAMB-71EA6	MN908947.3	25563	G	T	1	1	0	0	0.999598645866052	AGA	ORF3a	Q57H	G171T	CAG>CAT	Missense	GU280_gp03	0.00013960143789481
CAMB-71EA6	MN908947.3	26780	TCTTGTAGGCTTGATGTGGCTCAGCTACTTCATTGCTT	-	0.0422105263157895	0.0429736842105263	5.7e-05;3.1e-06;2.7e-05;2.3e-05;4.8e-05;3.1e-07;1.1e-06;1.8e-07;1.8e-07;6.9e-08;9.5e-08;6.8e-08;1.5e-07;8.9e-08;1.3e-07;2.1e-07;7.5e-08;1.8e-07;1.2e-07;1.1e-07;8.2e-08;1.9e-07;8.3e-08;1.3e-07;1e-07;7.3e-08;1.5e-07;8.3e-08;8.4e-08;9.5e-08;1.6e-07;1.4e-07;8.9e-08;1.5e-07;3.1e-08;8.7e-08;5e-08;0.00071	5e-05;4e-06;1.4e-05;1.1e-05;2.7e-05;2.7e-07;9.1e-07;1e-07;9.3e-08;5.3e-08;3.6e-08;3e-08;6.2e-08;4.2e-08;5.9e-08;1.1e-07;3.4e-08;8.3e-08;4.2e-08;5.5e-08;4.6e-08;1.1e-07;3.9e-08;6.6e-08;4.5e-08;2.4e-08;7.2e-08;4.6e-08;1.3e-08;3.9e-08;7.8e-08;7.2e-08;2.6e-08;7.8e-08;1.2e-08;4.6e-08;1.6e-08;0.00057	0.0447861370431387	GTC	M	.	258-295-delfrshift	.	no-SNV	GU280_gp05	0.972021247366975
CAMB-71EA6	MN908947.3	3037	C	T	1	1	0	0	0.998858323366315	TCT	ORF1ab:nsp3	F106F	C318T	TTC>TTT	Synonymous	ORF1ab:nsp3	0.00021746221593998
CAMB-71EA6	MN908947.3	522	TT	-	0.04	0.042	3.8e-06;0.00022	9.3e-07;1e-04	0.0405508409980182	GTT	ORF1ab:leader-protein	.	257-258-delfrshift	.	no-SNV	ORF1ab:leader-protein	0.949405428183889
CAMB-71EA6	MN908947.3	790	T	G	0.012	0.0079	2.1e-07	1.1e-05	0.0106916817359855	GTG	ORF1ab:leader-protein	R175R	T525G	CGT>CGG	Synonymous	ORF1ab:leader-protein	0.988494575045208
CAMB-71EA6	MN908947.3	8334	C	T	1	1	0	0	0.998110602427149	GCT	ORF1ab:nsp3	A1872V	C5615T	GCT>GTT	Missense	ORF1ab:nsp3	0.00109003706126008
CAMB-71EB5	MN908947.3	11075	T	-	0.038	0.039	3.2e-10	7.5e-11	0.0384956275112267	CTT	ORF1ab:nsp6	.	103-103-delfrshift	.	no-SNV	ORF1ab:nsp6	0.957338690616875
CAMB-71EB5	MN908947.3	14408	C	T	1	1	0	0	0.998631896359169	CCT	ORF1ab:RNA-dependent-RNA-polymerase	P314L	C941T	CCT>CTT	Missense	ORF1ab:RNA-dependent-RNA-polymerase	0.000293165065892339
CAMB-71EB5	MN908947.3	23403	A	G	1	1	0	0	0.999266820822289	GAT	S	D614G	A1841G	GAT>GGT	Missense	GU280_gp02, spike glycoprotein	8.4597597428233e-05
CAMB-71EB5	MN908947.3	241	C	T	1	1	0	0	0.999230045341774	TCG	NA	NA	NA	NA	NA	NA	5.13303105483788e-05
CAMB-71EB5	MN908947.3	28881	GGG	AAC	1	1	0;0;0	0;0;0	0.99917462563377	AGG	N	.	608-610-mnv	.	no-SNV	GU280_gp10	0
CAMB-71EB5	MN908947.3	3037	C	T	1	1	0	0	0.99927115473385	TCT	ORF1ab:nsp3	F106F	C318T	TTC>TTT	Synonymous	ORF1ab:nsp3	0.000121474211024999
CAMB-71EB5	MN908947.3	3340	G	T	1	1	0	0	0.999208927814663	TGA	ORF1ab:nsp3	V207V	G621T	GTG>GTT	Synonymous	ORF1ab:nsp3	0.000141262890238734
CAMB-71EC4	MN908947.3	106	C	T	0.012	0.011	7.9e-07	1.7e-06	0.0119820828667413	GCA	NA	NA	NA	NA	NA	NA	0.9880039193729
CAMB-71EC4	MN908947.3	1066	T	C	1	1	0	0	0.998975199836032	ATG	ORF1ab:nsp2	N87N	T261C	AAT>AAC	Synonymous	ORF1ab:nsp2	0.00040992006558721
CAMB-71EC4	MN908947.3	11074	C	INS	0.1	0.12	3e-46	2.1e-37	0.104917603040883	TCT	ORF1ab:nsp6	.	101-102-insfrshift	.	no-SNV	ORF1ab:nsp6	0.891746005266733
CAMB-71EC4	MN908947.3	11083	G	-	0.15	0.16	4.7e-65	3.3e-69	0.151973684210526	TGT	ORF1ab:nsp6	.	111-111-delfrshift	.	no-SNV	ORF1ab:nsp6	2.26860254083485e-05
CAMB-71EC4	MN908947.3	11083	G	T	0.85	0.84	0	0	0.847822141560799	TGT	ORF1ab:nsp6	L37F	G111T	TTG>TTT	Missense	ORF1ab:nsp6	2.26860254083485e-05
CAMB-71EC4	MN908947.3	14805	C	T	1	1	0	0	0.999555922096048	ACT	ORF1ab:RNA-dependent-RNA-polymerase	Y446Y	C1338T	TAC>TAT	Synonymous	ORF1ab:RNA-dependent-RNA-polymerase	9.515955084692e-05
CAMB-71EC4	MN908947.3	15966	T	C	0.008	0.0097	1.9e-05	1.6e-06	0.00838838987454532	GTT	ORF1ab:RNA-dependent-RNA-polymerase	C833C	T2499C	TGT>TGC	Synonymous	ORF1ab:RNA-dependent-RNA-polymerase	0.991113184936955
CAMB-71EC4	MN908947.3	2480	A	G	1	1	0	0	0.999884739511296	AAT	ORF1ab:nsp2	I559V	A1675G	ATT>GTT	Missense	ORF1ab:nsp2	0.000115260488704472
CAMB-71EC4	MN908947.3	2558	C	T	1	1	0	0	0.998969175007482	ACC	ORF1ab:nsp2	P585S	C1753T	CCA>TCA	Missense	ORF1ab:nsp2	0.000166262095567453
CAMB-71EC4	MN908947.3	25728	C	T	0.012	0.015	3.4e-07	2.4e-08	0.0128796749087403	TCT	ORF3a	V112V	C336T	GTC>GTT	Synonymous	GU280_gp03	0.987085887457814
CAMB-71EC4	MN908947.3	26144	G	T	1	1	0	0	0.999729418927146	GGT	ORF3a	G251V	G752T	GGT>GTT	Missense	GU280_gp03	0.000135290536426977
CAMB-71EC4	MN908947.3	27518	G	A	0.023	0.022	6.4e-09	3.3e-07	0.022673031026253	GGC	ORF7a	G42D	G125A	GGC>GAC	Missense	GU280_gp07	0.977326968973747
CAMB-71EC4	MN908947.3	3164	G	A	0.041	0.043	1.6e-19	2.2e-20	0.0425095896169408	TGC	ORF1ab:nsp3	A149T	G445A	GCT>ACT	Missense	ORF1ab:nsp3	0.957227681151805
CAMB-71EC4	MN908947.3	5157	C	T	0.0042	0.011	0.001	5e-06	0.00556263761733689	GCT	ORF1ab:nsp3	A813V	C2438T	GCT>GTT	Missense	ORF1ab:nsp3	0.994437362382663
CAMB-71EC4	MN908947.3	9559	C	T	0.099	0.1	1.1e-44	1.2e-47	0.10013074312278	ACT	ORF1ab:nsp4	Y335Y	C1005T	TAC>TAT	Synonymous	ORF1ab:nsp4	0.89835052363281
CAMB-71ED3	MN908947.3	11075	T	-	0.043	0.046	1.4e-10	8.5e-12	0.0442314824784944	CTT	ORF1ab:nsp6	.	103-103-delfrshift	.	no-SNV	ORF1ab:nsp6	0.951461421580943
CAMB-71ED3	MN908947.3	12032	G	A	0.0061	0.0069	8.9e-05	2.9e-05	0.00641337346072466	GGG	ORF1ab:nsp7	G64S	G190A	GGT>AGT	Missense	ORF1ab:nsp7	0.993481489269427
CAMB-71ED3	MN908947.3	14408	C	T	1	1	0	0	0.998954946586159	CCT	ORF1ab:RNA-dependent-RNA-polymerase	P314L	C941T	CCT>CTT	Missense	ORF1ab:RNA-dependent-RNA-polymerase	0.000429633070134696
CAMB-71ED3	MN908947.3	1588	A	G	0.024	0.022	1.3e-11	1.3e-10	0.0231956743201943	AAG	ORF1ab:nsp2	E261E	A783G	GAA>GAG	Synonymous	ORF1ab:nsp2	0.976412506856829
CAMB-71ED3	MN908947.3	23403	A	G	1	1	0	0	0.998772425161777	GAT	S	D614G	A1841G	GAT>GGT	Missense	GU280_gp02, spike glycoprotein	0.000184136225733476
CAMB-71ED3	MN908947.3	241	C	T	1	1	0	0	0.997697002264614	TCG	NA	NA	NA	NA	NA	NA	0.000211108125743676
CAMB-71ED3	MN908947.3	25071	C	T	0.0066	0.0079	9.3e-05	1.9e-05	0.00707884140797506	TCT	S	S1170F	C3509T	TCT>TTT	Missense	GU280_gp02, spike glycoprotein	0.992877862925921
CAMB-71ED3	MN908947.3	26397	T	A	0.016	0.014	1.3e-08	4.5e-08	0.0151734834946218	TTG	E	L51L	T153A	CTT>CTA	Synonymous	GU280_gp04	0.984489327983275
CAMB-71ED3	MN908947.3	2710	C	T	0.0078	0.0061	3.4e-05	0.00012	0.00717797146907139	TCA	ORF1ab:nsp2	L635L	C1905T	CTC>CTT	Synonymous	ORF1ab:nsp2	0.992761709442953
CAMB-71ED3	MN908947.3	28881	GGG	AAC	1	1	0;0;0	0;0;0	0.999466467481193	AGG	N	.	608-610-mnv	.	no-SNV	GU280_gp10	0.000246305418719212
CAMB-71ED3	MN908947.3	29738	CCACGCGGAGTACGATCGAGTGT	-	0.0132608695652174	0.0215217391304348	9.5e-06;1.1e-05;8.1e-06;1.3e-05;1.4e-05;9.5e-06;1.4e-05;1.6e-05;1.5e-05;3.3e-05;8.1e-05;8.9e-05;0.00021;0.00018;3.9e-05;4.2e-05;4.8e-05;4.9e-05;2e-05;0.00011;5.9e-05;9.3e-05;5.2e-06	4e-09;4.8e-09;1.9e-09;5.2e-09;5.4e-09;3.9e-09;4.8e-09;6e-09;5.8e-09;2.3e-08;1.4e-07;7.2e-08;1.1e-06;1.1e-06;9.3e-08;7.3e-08;6.2e-08;7.6e-08;1.5e-08;3.1e-07;6.6e-08;2.7e-07;1.5e-09	0.0184605419410558	GCC	NA	NA	NA	NA	NA	NA	0.981759656652361
CAMB-71ED3	MN908947.3	3037	C	T	1	1	0	0	0.999545764251647	TCT	ORF1ab:nsp3	F106F	C318T	TTC>TTT	Synonymous	ORF1ab:nsp3	0
CAMB-71ED3	MN908947.3	3994	G	A	0.017	0.015	8.4e-09	1.2e-08	0.0162290637649942	TGG	ORF1ab:nsp3	L425L	G1275A	CTG>CTA	Synonymous	ORF1ab:nsp3	0.983548111560887
CAMB-71EE2	MN908947.3	10097	G	A	1	1	0	0	0.999701095981402	GGG	ORF1ab:3C-like-proteinase	G15S	G43A	GGT>AGT	Missense	ORF1ab:3C-like-proteinase	0.000199269345732315
CAMB-71EE2	MN908947.3	11075	T	-	0.039	0.04	5.7e-10	5.8e-11	0.0393568916429409	CTT	ORF1ab:nsp6	.	103-103-delfrshift	.	no-SNV	ORF1ab:nsp6	0.956437596531383
CAMB-71EE2	MN908947.3	13536	C	T	1	1	0	0	0.999718431164701	ACA	ORF1ab:RNA-dependent-RNA-polymerase	Y23Y	C69T	TAC>TAT	Synonymous	ORF1ab:RNA-dependent-RNA-polymerase	0.000149065853981715
CAMB-71EE2	MN908947.3	14184	C	T	1	1	0	0	0.99980916713381	CCA	ORF1ab:RNA-dependent-RNA-polymerase	T239T	C717T	ACC>ACT	Synonymous	ORF1ab:RNA-dependent-RNA-polymerase	0.000143124649642785
CAMB-71EE2	MN908947.3	14408	C	T	1	1	0	0	0.998927767793769	CCT	ORF1ab:RNA-dependent-RNA-polymerase	P314L	C941T	CCT>CTT	Missense	ORF1ab:RNA-dependent-RNA-polymerase	0.000347342827370615
CAMB-71EE2	MN908947.3	21058	C	T	1	1	0	0	0.999592739120317	CCC	ORF1ab:2'-O-ribose-methyltransferase	P134S	C400T	CCT>TCT	Missense	ORF1ab:2'-O-ribose-methyltransferase	0.000145450314172679
CAMB-71EE2	MN908947.3	23403	A	G	1	1	0	0	0.99786039946678	GAT	S	D614G	A1841G	GAT>GGT	Missense	GU280_gp02, spike glycoprotein	5.60104851628225e-05
CAMB-71EE2	MN908947.3	23731	C	T	1	1	0	0	0.999901185770751	CCA	S	T723T	C2169T	ACC>ACT	Synonymous	GU280_gp02, spike glycoprotein	9.88142292490119e-05
CAMB-71EE2	MN908947.3	241	C	T	1	1	0	0	0.999123936208253	TCG	NA	NA	NA	NA	NA	NA	0.000143030823142387
CAMB-71EE2	MN908947.3	2582	G	A	0.96	0.96	0	0	0.963857302698342	AGC	ORF1ab:nsp2	A593T	G1777A	GCT>ACT	Missense	ORF1ab:nsp2	0.0358564700372095
CAMB-71EE2	MN908947.3	28881	GGG	AAC	1	1	0;0;0	0;0;0	0.999559451958236	AGG	N	.	608-610-mnv	.	no-SNV	GU280_gp10	0
CAMB-71EE2	MN908947.3	3037	C	T	1	1	0	0	0.999380311614731	TCT	ORF1ab:nsp3	F106F	C318T	TTC>TTT	Synonymous	ORF1ab:nsp3	4.42634560906516e-05
CAMB-71EE2	MN908947.3	4002	C	T	1	1	0	0	0.999503049469166	ACT	ORF1ab:nsp3	T428I	C1283T	ACT>ATT	Missense	ORF1ab:nsp3	0.000180709283939462
CAMB-71EE2	MN908947.3	583	C	T	1	1	0	0	0.999534753884805	TCC	ORF1ab:leader-protein	V106V	C318T	GTC>GTT	Synonymous	ORF1ab:leader-protein	0.000199391192226402
CAMB-71EF1	MN908947.3	10387	T	C	0.029	0.03	4.1e-14	1.5e-14	0.0296989365139574	CTT	ORF1ab:3C-like-proteinase	T111T	T333C	ACT>ACC	Synonymous	ORF1ab:3C-like-proteinase	0.96969696969697
CAMB-71EF1	MN908947.3	11075	T	-	0.039	0.043	1.5e-10	6e-12	0.040145839176249	CTT	ORF1ab:nsp6	.	103-103-delfrshift	.	no-SNV	ORF1ab:nsp6	0.955286670139028
CAMB-71EF1	MN908947.3	1514	C	T	1	1	0	0	0.999086869178791	CCA	ORF1ab:nsp2	H237Y	C709T	CAT>TAT	Missense	ORF1ab:nsp2	0.000365252328483594
CAMB-71EF1	MN908947.3	15982	G	T	0.019	0.018	6.8e-10	3.5e-10	0.0184527449781249	CGT	ORF1ab:RNA-dependent-RNA-polymerase	V839L	G2515T	GTA>TTA	Missense	ORF1ab:RNA-dependent-RNA-polymerase	0.981076821752834
CAMB-71EF1	MN908947.3	1601	C	T	0.018	0.015	4e-10	4.8e-09	0.0168461831949051	TCT	ORF1ab:nsp2	L266F	C796T	CTT>TTT	Missense	ORF1ab:nsp2	0.982860329292989
CAMB-71EF1	MN908947.3	1605	ATG	-	1	1	0;0;0	0;0;0	0.999457756661847	AAT	ORF1ab:nsp2	.	800-802-delinframe	.	no-SNV	ORF1ab:nsp2	0.000258211113406321
CAMB-71EF1	MN908947.3	20270	C	T	1	1	0	0	1	GCT	ORF1ab:endoRNAse	A217V	C650T	GCT>GTT	Missense	ORF1ab:endoRNAse	0
CAMB-71EF1	MN908947.3	25453	A	G	0.026	0.025	2.6e-13	6.6e-13	0.0256671117610903	CAA	ORF3a	K21E	A61G	AAG>GAG	Missense	GU280_gp03	0.973675844089782
CAMB-71EF1	MN908947.3	26882	C	T	0.023	0.022	1.3e-11	1.4e-11	0.0224279345199605	TCA	M	L120L	C360T	CTC>CTT	Synonymous	GU280_gp05	0.977538032195487
CAMB-71EF1	MN908947.3	27393	C	T	0.0073	0.0062	3.7e-05	0.00011	0.00686336383717261	ACA	NA	NA	NA	NA	NA	NA	0.993105080467024
CAMB-71EF1	MN908947.3	28657	C	A	0.0069	0.0082	3.7e-05	1.3e-05	0.00755494505494505	ACG	N	D128E	C384A	GAC>GAA	Missense	GU280_gp10	0.992445054945055
CAMB-71EF1	MN908947.3	29683	A	T	0.96	0.98	0	0	0.969885773624091	TAA	NA	NA	NA	NA	NA	NA	0.0282104534440983
CAMB-71EF1	MN908947.3	5806	C	T	0.0096	0.01	7.9e-06	2.4e-06	0.00982233502538071	GCA	ORF1ab:nsp3	C1029C	C3087T	TGC>TGT	Synonymous	ORF1ab:nsp3	0.99010152284264
CAMB-71F0D	MN908947.3	11075	T	-	0.03	0.037	1.4e-07	1.2e-09	0.0322275068579661	CTT	ORF1ab:nsp6	.	103-103-delfrshift	.	no-SNV	ORF1ab:nsp6	0.964940498509996
CAMB-71F0D	MN908947.3	11083	G	T	0.029	0.032	2.5e-06	3.6e-07	0.0301366389357573	TGT	ORF1ab:nsp6	L37F	G111T	TTG>TTT	Missense	ORF1ab:nsp6	0.964782070162777
CAMB-71F0D	MN908947.3	1260	A	T	0.048	0.035	2.2e-22	5.4e-17	0.0431531323843006	CAG	ORF1ab:nsp2	Q152L	A455T	CAG>CTG	Missense	ORF1ab:nsp2	0.956789234049911
CAMB-71F0D	MN908947.3	14217	T	G	0.26	0.21	4.1e-130	5.7e-101	0.245065209728587	CTG	ORF1ab:RNA-dependent-RNA-polymerase	T250T	T750G	ACT>ACG	Synonymous	ORF1ab:RNA-dependent-RNA-polymerase	0.754376688990718
CAMB-71F0D	MN908947.3	14408	C	T	0.95	0.95	0	0	0.951000238900555	CCT	ORF1ab:RNA-dependent-RNA-polymerase	P314L	C941T	CCT>CTT	Missense	ORF1ab:RNA-dependent-RNA-polymerase	0.0488991713922873
CAMB-71F0D	MN908947.3	14805	C	T	0.034	0.024	4.3e-16	2.9e-12	0.0309804779247454	ACT	ORF1ab:RNA-dependent-RNA-polymerase	Y446Y	C1338T	TAC>TAT	Synonymous	ORF1ab:RNA-dependent-RNA-polymerase	0.969019522075255
CAMB-71F0D	MN908947.3	17010	C	T	0.97	0.97	0	0	0.971096677130499	TCT	ORF1ab:helicase	I258I	C774T	ATC>ATT	Synonymous	ORF1ab:helicase	0.0289033228695011
CAMB-71F0D	MN908947.3	23403	A	G	0.97	0.97	0	0	0.971904061043094	GAT	S	D614G	A1841G	GAT>GGT	Missense	GU280_gp02, spike glycoprotein	0.0262376766788084
CAMB-71F0D	MN908947.3	23707	C	T	0.029	0.037	3.7e-14	1.3e-17	0.0324491263696747	CCA	S	P715P	C2145T	CCC>CCT	Synonymous	GU280_gp02, spike glycoprotein	0.967212421204044
CAMB-71F0D	MN908947.3	241	C	T	0.97	0.97	0	0	0.971411039522495	TCG	NA	NA	NA	NA	NA	NA	0.0277522104147491
CAMB-71F0D	MN908947.3	26144	G	T	0.019	0.03	1.3e-09	1.9e-13	0.0220653133274493	GGT	ORF3a	G251V	G752T	GGT>GTT	Missense	GU280_gp03	0.977383053839365
CAMB-71F0D	MN908947.3	28881	GGG	AAC	0.973333333333333	0.973333333333333	0;0;0	0;0;0	0.973883065779852	AGG	N	.	608-610-mnv	.	no-SNV	GU280_gp10	0.0281511636838467
CAMB-71F0D	MN908947.3	29020	A	G	0.027	0.029	2.5e-13	1.2e-14	0.027772278316725	AAT	N	K249K	A747G	AAA>AAG	Synonymous	GU280_gp10	0.972216722761169
CAMB-71F0D	MN908947.3	29281	C	T	0.97	0.97	0	0	0.970736941360082	CCA	N	A336A	C1008T	GCC>GCT	Synonymous	GU280_gp10	0.0291167433467185
CAMB-71F0D	MN908947.3	3037	C	T	0.95	0.96	0	0	0.956183258697899	TCT	ORF1ab:nsp3	F106F	C318T	TTC>TTT	Synonymous	ORF1ab:nsp3	0.0436100585601102
CAMB-71F0D	MN908947.3	8169	C	T	0.088	0.084	6.8e-40	9.1e-39	0.086706990702783	TCA	ORF1ab:nsp3	S1817L	C5450T	TCA>TTA	Missense	ORF1ab:nsp3	0.913215661401853
CAMB-71F1C	MN908947.3	11075	T	-	0.035	0.035	1.1e-08	1.9e-09	0.0348535683122565	CTT	ORF1ab:nsp6	.	103-103-delfrshift	.	no-SNV	ORF1ab:nsp6	0.961422654819403
CAMB-71F1C	MN908947.3	13469	G	-	0.0083	0.012	5.3e-05	1.6e-06	0.00930190279966065	CGG	ORF1ab:nsp11	.	28-28-delfrshift	.	no-SNV	ORF1ab:nsp11	0.986622833595928
CAMB-71F1C	MN908947.3	14408	C	T	1	1	0	0	0.998251256527216	CCT	ORF1ab:RNA-dependent-RNA-polymerase	P314L	C941T	CCT>CTT	Missense	ORF1ab:RNA-dependent-RNA-polymerase	0.000366869260024703
CAMB-71F1C	MN908947.3	14966	G	-	0.0098	0.0074	1.1e-05	0.00011	0.00875312086943751	TGG	ORF1ab:RNA-dependent-RNA-polymerase	.	1499-1499-delfrshift	.	no-SNV	ORF1ab:RNA-dependent-RNA-polymerase	0.990835658687032
CAMB-71F1C	MN908947.3	18315	G	-	0.018	0.017	2.8e-06	3.6e-06	0.0178867311770944	AGG	ORF1ab:3'-to-5'-exonuclease	.	276-276-delfrshift	.	no-SNV	ORF1ab:3'-to-5'-exonuclease	0.980862274655355
CAMB-71F1C	MN908947.3	19996	AG	-	0.018	0.012	1.6e-06;7e-06	0.00032;0.00044	0.01669449081803	TAG	ORF1ab:endoRNAse	.	376-377-delfrshift	.	no-SNV	ORF1ab:endoRNAse	0.980861244019139
CAMB-71F1C	MN908947.3	23403	A	-	0.012	0.01	2.3e-06	5.1e-06	0.0117355785559786	GAT	S	.	1841-1841-delfrshift	.	no-SNV	GU280_gp02, spike glycoprotein	0.00021451171770258
CAMB-71F1C	MN908947.3	23403	A	G	0.99	0.99	0	0	0.988032033749844	GAT	S	D614G	A1841G	GAT>GGT	Missense	GU280_gp02, spike glycoprotein	0.00021451171770258
CAMB-71F1C	MN908947.3	241	C	T	1	1	0	0	0.999156743868219	TCG	NA	NA	NA	NA	NA	NA	0.000159927887061834
CAMB-71F1C	MN908947.3	25350	C	T	1	1	0	0	0.999115044247788	CCA	S	P1263L	C3788T	CCA>CTA	Missense	GU280_gp02, spike glycoprotein	0.000742730720606827
CAMB-71F1C	MN908947.3	29196	CCC	-	0.0117666666666667	0.0085	1e-05;5.8e-05;0.00013	0.00031;0.00095;0.00087	0.0109472403831534	GCC	N	.	923-925-delinframe	.	no-SNV	GU280_gp10	0.987073470642484
CAMB-71F1C	MN908947.3	3037	C	T	1	1	0	0	0.999575256776585	TCT	ORF1ab:nsp3	F106F	C318T	TTC>TTT	Synonymous	ORF1ab:nsp3	3.86130203104487e-05
CAMB-71F1C	MN908947.3	4261	G	-	0.0088	0.0081	1.4e-05	2.1e-05	0.0085247182362335	AGG	ORF1ab:nsp3	.	1542-1542-delfrshift	.	no-SNV	ORF1ab:nsp3	0.991188060798934
CAMB-71F1C	MN908947.3	7064	AG	-	0.0069	0.0205	0.0018;0.0019	2.4e-07;2.4e-07	0.0135947712418301	CAG	ORF1ab:nsp3	.	4345-4346-delfrshift	.	no-SNV	ORF1ab:nsp3	0.986269125147117
CAMB-71F2B	MN908947.3	11074	C	INS	0.062	0.047	2.4e-17	9.6e-11	0.0576717184934929	TCT	ORF1ab:nsp6	.	101-102-insfrshift	.	no-SNV	ORF1ab:nsp6	0.903832885251362
CAMB-71F2B	MN908947.3	11075	T	-	0.11	0.08	3.8e-27	1.4e-20	0.102530865509254	CTT	ORF1ab:nsp6	.	103-103-delfrshift	.	no-SNV	ORF1ab:nsp6	0.897362884889182
CAMB-71F2B	MN908947.3	12164	G	T	0.025	0.0045	1.5e-09	0.0065	0.0178789706145998	GGC	ORF1ab:nsp8	A25S	G73T	GCT>TCT	Missense	ORF1ab:nsp8	0.98197434685529
CAMB-71F2B	MN908947.3	12506	A	-	0.025	0.03	2.7e-10	3.1e-12	0.0269193305587532	TAA	ORF1ab:nsp8	.	415-415-delfrshift	.	no-SNV	ORF1ab:nsp8	0.972947843797042
CAMB-71F2B	MN908947.3	1605	ATG	-	1	1	0;0;0	0;0;0	0.999432977999546	AAT	ORF1ab:nsp2	.	800-802-delinframe	.	no-SNV	ORF1ab:nsp2	0
CAMB-71F2B	MN908947.3	17676	C	T	0.032	0.02	9.1e-16	2.2e-10	0.0262958280657396	TCA	ORF1ab:helicase	I480I	C1440T	ATC>ATT	Synonymous	ORF1ab:helicase	0.97370417193426
CAMB-71F2B	MN908947.3	27874	C	T	1	1	0	0	1	ACT	NA	NA	NA	NA	NA	NA	0
CAMB-71F2B	MN908947.3	5392	C	T	1	1	3.7e-295	6.6e-303	1	ACT	ORF1ab:nsp3	N891N	C2673T	AAC>AAT	Synonymous	ORF1ab:nsp3	0
CAMB-71F3A	MN908947.3	11075	T	-	0.034	0.037	8e-10	6.8e-10	0.0369553226696084	CTT	ORF1ab:nsp6	.	103-103-delfrshift	.	no-SNV	ORF1ab:nsp6	0.959216118879984
CAMB-71F3A	MN908947.3	14408	C	T	1	1	0	0	0.998021322465373	CCT	ORF1ab:RNA-dependent-RNA-polymerase	P314L	C941T	CCT>CTT	Missense	ORF1ab:RNA-dependent-RNA-polymerase	0.00103363751808866
CAMB-71F3A	MN908947.3	16431	A	G	0.01	0.0071	3.7e-05	3.3e-05	0.00728134046846215	TAG	ORF1ab:helicase	L65L	A195G	TTA>TTG	Synonymous	ORF1ab:helicase	0.992543205544346
CAMB-71F3A	MN908947.3	21561	CA	TT	0.024	0.013	2.4e-07;2.4e-07	3.7e-07;7.9e-07	0.013975726369989	ACA	NA	NA	NA	NA	NA	NA	0.985362370581935
CAMB-71F3A	MN908947.3	2189	C	T	0.031	0.034	5.4e-15	1.3e-16	0.0332496863237139	TCT	ORF1ab:nsp2	L462F	C1384T	CTT>TTT	Missense	ORF1ab:nsp2	0.966645754914262
CAMB-71F3A	MN908947.3	23403	A	G	1	1	0	0	0.998965524521291	GAT	S	D614G	A1841G	GAT>GGT	Missense	GU280_gp02, spike glycoprotein	0.000190005700171005
CAMB-71F3A	MN908947.3	23427	T	C	0.0065	0.0069	3.9e-05	3.2e-05	0.00680982322932732	GTT	S	V622A	T1865C	GTT>GCT	Missense	GU280_gp02, spike glycoprotein	0.992810535057539
CAMB-71F3A	MN908947.3	241	C	T	1	1	0	0	0.9987549891977	TCG	NA	NA	NA	NA	NA	NA	0.000109853894320554
CAMB-71F3A	MN908947.3	24355	T	C	0.019	0.01	1.1e-07	1.6e-06	0.0108843537414966	TTG	S	I931I	T2793C	ATT>ATC	Synonymous	GU280_gp02, spike glycoprotein	0.988532555879495
CAMB-71F3A	MN908947.3	25184	C	G	0.032	0.03	5.5e-13	1.2e-14	0.0302033240529824	GCA	S	Q1208E	C3622G	CAG>GAG	Missense	GU280_gp02, spike glycoprotein	0.968193706234708
CAMB-71F3A	MN908947.3	25587	C	T	0.012	0.0076	6.7e-07	2.4e-05	0.00803168665419738	TCA	ORF3a	L65L	C195T	CTC>CTT	Synonymous	GU280_gp03	0.991968313345803
CAMB-71F3A	MN908947.3	28705	T	C	0.0055	0.0085	0.00018	7.1e-06	0.00810344827586207	ATC	N	D144D	T432C	GAT>GAC	Synonymous	GU280_gp10	0.991637931034483
CAMB-71F3A	MN908947.3	28881	GGG	AAC	1	1	0;0;0	0;0;0	0.999106272343191	AGG	N	.	608-610-mnv	.	no-SNV	GU280_gp10	0
CAMB-71F3A	MN908947.3	29769	C	T	0.47	0.46	4e-140	1.4e-236	0.456733662293898	ACA	NA	NA	NA	NA	NA	NA	0.542905283427609
CAMB-71F3A	MN908947.3	3037	C	T	1	1	0	0	0.999475262368816	TCT	ORF1ab:nsp3	F106F	C318T	TTC>TTT	Synonymous	ORF1ab:nsp3	0.000149925037481259
CAMB-71F3A	MN908947.3	6770	A	G	0.012	0.0082	6.1e-06	9.8e-06	0.00850844398607709	TAT	ORF1ab:nsp3	M1351V	A4051G	ATG>GTG	Missense	ORF1ab:nsp3	0.991491556013923
CAMB-71F49	MN908947.3	10986	G	C	0.011	0.0032	1.3e-06	0.00088	0.0091853685547702	AGA	ORF1ab:nsp6	R5T	G14C	AGA>ACA	Missense	ORF1ab:nsp6	0.987166541806456
CAMB-71F49	MN908947.3	11074	C	INS	0.019	0.032	0.00024	1.2e-06	0.0212723105771234	TCT	ORF1ab:nsp6	.	101-102-insfrshift	.	no-SNV	ORF1ab:nsp6	0.972150843808598
CAMB-71F49	MN908947.3	11074	CT	-	0.0141	0.0155205	1e-05;4.2e-06	NA;2.4e-08	0.015094241922121	TCT	ORF1ab:nsp6	.	102-103-delfrshift	.	no-SNV	ORF1ab:nsp6	0.972150843808598
CAMB-71F49	MN908947.3	11075	T	-	0.025	0.031	4.2e-06	2.4e-08	0.0259636363636364	CTT	ORF1ab:nsp6	.	103-103-delfrshift	.	no-SNV	ORF1ab:nsp6	0.968884848484848
CAMB-71F49	MN908947.3	14408	C	T	1	1	0	0	0.999672416617098	CCT	ORF1ab:RNA-dependent-RNA-polymerase	P314L	C941T	CCT>CTT	Missense	ORF1ab:RNA-dependent-RNA-polymerase	0.000241377229506642
CAMB-71F49	MN908947.3	14718	G	-	0.0024	0.011	0.0096	1.1e-06	0.00399825379556935	AGG	ORF1ab:RNA-dependent-RNA-polymerase	.	1251-1251-delfrshift	.	no-SNV	ORF1ab:RNA-dependent-RNA-polymerase	0.994532717080235
CAMB-71F49	MN908947.3	18979	C	T	0.045	0.022	1.8e-20	8.4e-12	0.0413941962922728	ACA	ORF1ab:3'-to-5'-exonuclease	H314Y	C940T	CAC>TAC	Missense	ORF1ab:3'-to-5'-exonuclease	0.958023586881661
CAMB-71F49	MN908947.3	20016	C	T	0.022	0.0059	1.3e-09	0.0024	0.0214083510261854	ACT	ORF1ab:endoRNAse	D132D	C396T	GAC>GAT	Synonymous	ORF1ab:endoRNAse	0.978591648973815
CAMB-71F49	MN908947.3	20850	T	C	0.018	0.016	6.3e-09	2.8e-09	0.0172500173425107	ATA	ORF1ab:2'-O-ribose-methyltransferase	N64N	T192C	AAT>AAC	Synonymous	ORF1ab:2'-O-ribose-methyltransferase	0.981339458451198
CAMB-71F49	MN908947.3	23403	A	G	1	1	0	0	0.995931524426501	GAT	S	D614G	A1841G	GAT>GGT	Missense	GU280_gp02, spike glycoprotein	8.8671903524969e-05
CAMB-71F49	MN908947.3	241	C	T	1	1	0	0	0.999743480119709	TCG	NA	NA	NA	NA	NA	NA	0.000195443718316741
CAMB-71F49	MN908947.3	25688	C	T	0.012	0.0088	1.2e-06	7e-05	0.0116493462956755	GCT	ORF3a	A99V	C296T	GCT>GTT	Missense	GU280_gp03	0.988224941334227
CAMB-71F49	MN908947.3	26078	C	T	0.0082	0.008	2.1e-05	0.00015	0.00816326530612245	ACC	ORF3a	T229I	C686T	ACC>ATC	Missense	GU280_gp03	0.991836734693878
CAMB-71F49	MN908947.3	26150	C	T	0.012	0.011	2.6e-07	9.1e-06	0.0121666666666667	TCC	ORF3a	S253F	C758T	TCC>TTC	Missense	GU280_gp03	0.985833333333333
CAMB-71F49	MN908947.3	26408	C	T	0.019	0.0073	2.2e-09	3.4e-05	0.0165959984099642	TCT	E	S55F	C164T	TCT>TTT	Missense	GU280_gp04	0.983271498608719
CAMB-71F49	MN908947.3	27281	G	T	0.01	0.0047	7e-06	5e-04	0.00883751387979387	TGG	ORF6	W27L	G80T	TGG>TTG	Missense	GU280_gp06	0.990228625117444
CAMB-71F49	MN908947.3	28253	C	T	0.011	0.01	1e-05	1.6e-05	0.0111692281803904	TCA	ORF8	F120F	C360T	TTC>TTT	Synonymous	GU280_gp09	0.987736986762396
CAMB-71F49	MN908947.3	28556	C	T	0.0098	0.0081	1.5e-05	2.7e-05	0.00944747744608356	TCG	N	R95C	C283T	CGT>TGT	Missense	GU280_gp10	0.990126611685445
CAMB-71F49	MN908947.3	28881	GGG	AAC	1	1	0;0;0	0;0;0	0.999074614254964	AGG	N	.	608-610-mnv	.	no-SNV	GU280_gp10	4.45692383117172e-05
CAMB-71F49	MN908947.3	29750	C	T	0.011	0.0081	9e-06	0.00012	0.00966386554621849	ACG	NA	NA	NA	NA	NA	NA	0.989975990396158
CAMB-71F49	MN908947.3	3037	C	T	1	1	0	0	0.999749084157174	TCT	ORF1ab:nsp3	F106F	C318T	TTC>TTT	Synonymous	ORF1ab:nsp3	5.01831685652632e-05
CAMB-71F49	MN908947.3	8222	G	T	0.003	0.0063	0.0023	3e-05	0.00351318324951826	TGA	ORF1ab:nsp3	E1835*	G5503T	GAA>TAA	Nonsense	ORF1ab:nsp3	0.996451567420219
CAMB-71F49	MN908947.3	8851	G	-	0.012	0.0071	1.3e-06	0.00018	0.01148473874806	TGG	ORF1ab:nsp4	.	297-297-delfrshift	.	no-SNV	ORF1ab:nsp4	0.988473874806001
CAMB-71F58	MN908947.3	10993	C	T	0.39	0.18	5.9e-89	4.4e-28	0.328125	TCA	ORF1ab:nsp6	I7I	C21T	ATC>ATT	Synonymous	ORF1ab:nsp6	0.671875
CAMB-71F58	MN908947.3	1605	ATG	-	1	1	0;0;0	0;0;0	0.999249249249249	AAT	ORF1ab:nsp2	.	800-802-delinframe	.	no-SNV	ORF1ab:nsp2	0
CAMB-71F58	MN908947.3	21986	G	T	1	0.55	3.7e-131	3.1e-182	0.598923283983849	GGG	S	G142C	G424T	GGT>TGT	Missense	GU280_gp02, spike glycoprotein	0.401076716016151
CAMB-71F58	MN908947.3	26527	C	T	1	1	0	0	0.999673788941445	GCA	M	A2V	C5T	GCA>GTA	Missense	GU280_gp05	0.000326211058554885
CAMB-71F58	MN908947.3	29032	G	A	1	1	0	0	0.9998204882719	AGG	N	E253E	G759A	GAG>GAA	Synonymous	GU280_gp10	0.000119674485399713
CAMB-71F67	MN908947.3	11075	T	-	0.055	0.038	3e-14	1.5e-10	0.0405707721143963	CTT	ORF1ab:nsp6	.	103-103-delfrshift	.	no-SNV	ORF1ab:nsp6	0.954954954954955
CAMB-71F67	MN908947.3	14408	C	T	1	1	0	0	0.998147418210485	CCT	ORF1ab:RNA-dependent-RNA-polymerase	P314L	C941T	CCT>CTT	Missense	ORF1ab:RNA-dependent-RNA-polymerase	0.000394166338194718
CAMB-71F67	MN908947.3	23403	A	G	1	1	0	0	0.999302632562078	GAT	S	D614G	A1841G	GAT>GGT	Missense	GU280_gp02, spike glycoprotein	0.000149435879554681
CAMB-71F67	MN908947.3	23533	C	T	0.018	0.014	4.4e-08	5e-08	0.014407527197883	ACA	S	N657N	C1971T	AAC>AAT	Synonymous	GU280_gp02, spike glycoprotein	0.985102420856611
CAMB-71F67	MN908947.3	241	C	T	1	1	0	0	0.999140506691769	TCG	NA	NA	NA	NA	NA	NA	0.000327426022183113
CAMB-71F67	MN908947.3	27214	G	T	0.01	0.01	2.4e-06	2.1e-06	0.0101653725327485	CGT	ORF6	V5F	G13T	GTT>TTT	Missense	GU280_gp06	0.987404421788868
CAMB-71F67	MN908947.3	28881	GGG	AAC	1	1	0;0;0	0;0;0	0.999498495486459	AGG	N	.	608-610-mnv	.	no-SNV	GU280_gp10	0.000184128153194623
CAMB-71F67	MN908947.3	3037	C	T	1	1	0	0	0.999331327315279	TCT	ORF1ab:nsp3	F106F	C318T	TTC>TTT	Synonymous	ORF1ab:nsp3	0.000200601805416249
CAMB-71F76	MN908947.3	11075	T	-	0.046	0.029	1.8e-11	3.8e-08	0.0398321408915795	CTT	ORF1ab:nsp6	.	103-103-delfrshift	.	no-SNV	ORF1ab:nsp6	0.960013070996148
CAMB-71F76	MN908947.3	11839	A	G	0.89	0.91	9.4e-207	6.5e-139	0.894285714285714	TAC	ORF1ab:nsp6	V289V	A867G	GTA>GTG	Synonymous	ORF1ab:nsp6	0.105714285714286
CAMB-71F76	MN908947.3	14399	T	A	0.0093	0.0087	1.2e-06	2.3e-06	0.00900874378072835	GTG	ORF1ab:RNA-dependent-RNA-polymerase	V311E	T932A	GTG>GAG	Missense	ORF1ab:RNA-dependent-RNA-polymerase	0.990873494862661
CAMB-71F76	MN908947.3	14408	C	T	1	0.99	0	0	0.995233778765461	CCT	ORF1ab:RNA-dependent-RNA-polymerase	P314L	C941T	CCT>CTT	Missense	ORF1ab:RNA-dependent-RNA-polymerase	0.000321646831778707
CAMB-71F76	MN908947.3	16289	C	T	0.15	0.1	5.1e-27	2.5e-37	0.107482185273159	GCT	ORF1ab:helicase	A18V	C53T	GCT>GTT	Missense	ORF1ab:helicase	0.892517814726841
CAMB-71F76	MN908947.3	17769	T	G	0.073	0.059	2.8e-33	3.3e-27	0.0679168452636091	TTA	ORF1ab:helicase	F511L	T1533G	TTT>TTG	Missense	ORF1ab:helicase	0.931997428204029
CAMB-71F76	MN908947.3	17797	G	A	0.0049	0.01	0.00036	1.6e-06	0.00676404066879452	TGT	ORF1ab:helicase	V521I	G1561A	GTA>ATA	Missense	ORF1ab:helicase	0.993193684077025
CAMB-71F76	MN908947.3	18928	C	T	0.016	0.018	5e-09	1.1e-09	0.0167799464495572	TCC	ORF1ab:3'-to-5'-exonuclease	P297S	C889T	CCT>TCT	Missense	ORF1ab:3'-to-5'-exonuclease	0.983195822580841
CAMB-71F76	MN908947.3	19839	T	C	0.87	0.83	0	0	0.855538922155689	ATA	ORF1ab:endoRNAse	N73N	T219C	AAT>AAC	Synonymous	ORF1ab:endoRNAse	0.144461077844311
CAMB-71F76	MN908947.3	22069	AT	-	0.0125	0.0074	3.1e-07;6.8e-07	0.00014;0.00026	0.0114750445632799	AAT	S	.	507-508-delfrshift	.	no-SNV	GU280_gp02, spike glycoprotein	0.988298114064985
CAMB-71F76	MN908947.3	22703	G	T	0.035	0.046	2.3e-17	5.9e-22	0.0392314156925663	TGG	S	G381*	G1141T	GGA>TGA	Nonsense	GU280_gp02, spike glycoprotein	0.960768584307434
CAMB-71F76	MN908947.3	23403	A	G	1	1	0	0	0.99702043309688	GAT	S	D614G	A1841G	GAT>GGT	Missense	GU280_gp02, spike glycoprotein	6.23340356301348e-05
CAMB-71F76	MN908947.3	241	C	T	1	0.98	0	0	0.994227194155442	TCG	NA	NA	NA	NA	NA	NA	0.000130458889142559
CAMB-71F76	MN908947.3	25868	C	T	0.011	0.0085	2.7e-06	0.00029	0.0107597716293368	CCT	ORF3a	P159L	C476T	CCT>CTT	Missense	GU280_gp03	0.989240228370663
CAMB-71F76	MN908947.3	28783	C	T	0.042	0.12	1.2e-19	1.5e-52	0.0675328599486327	GCT	N	G170G	C510T	GGC>GGT	Synonymous	GU280_gp10	0.931661378858841
CAMB-71F76	MN908947.3	28881	GGG	AAC	0.833333333333333	0.88	0;0;0	0;0;0	0.848722648642456	AGG	N	.	608-610-mnv	.	no-SNV	GU280_gp10	0.164376748523469
CAMB-71F76	MN908947.3	29645	G	T	0.01	0.0095	2.9e-06	5e-06	0.00975542731519648	AGT	ORF10	V30L	G88T	GTA>TTA	Missense	GU280_gp11	0.989145369607035
CAMB-71F76	MN908947.3	3037	C	T	1	1	0	0	0.999651203348448	TCT	ORF1ab:nsp3	F106F	C318T	TTC>TTT	Synonymous	ORF1ab:nsp3	0.000174398325776073
CAMB-71F76	MN908947.3	344	C	T	0.0047	0.012	0.00086	2.6e-07	0.0074371225096908	GCT	ORF1ab:leader-protein	L27F	C79T	CTC>TTC	Missense	ORF1ab:leader-protein	0.992502779530635
CAMB-71F76	MN908947.3	4261	G	-	0.0076	0.0079	3.3e-05	2.3e-05	0.0077134545066325	AGG	ORF1ab:nsp3	.	1542-1542-delfrshift	.	no-SNV	ORF1ab:nsp3	0.992179784877359
CAMB-71F76	MN908947.3	4320	C	T	0.013	0.024	7.5e-08	1.9e-12	0.0178451087689031	GCC	ORF1ab:nsp3	A534V	C1601T	GCC>GTC	Missense	ORF1ab:nsp3	0.98212793487344
CAMB-71F76	MN908947.3	8293	C	T	0.83	0.89	0	0	0.852943956147812	CCT	ORF1ab:nsp3	T1858T	C5574T	ACC>ACT	Synonymous	ORF1ab:nsp3	0.147056043852188
CAMB-71F76	MN908947.3	9234	AAAGATCA	-	0.0042875	0.03225	0.00042;0.00014;0.00015;0.00017;8.8e-05;8.1e-05;1e-04;NA	8.3e-16;1.9e-16;3e-16;4.2e-16;3.9e-16;1.7e-16;3.3e-16;3.3e-16	0.0178253808676823	GAA	ORF1ab:nsp4	.	680-687-delfrshift	.	no-SNV	ORF1ab:nsp4	0.982172359472855
CAMB-71F76	MN908947.3	9962	C	T	0.0089	0.0043	9.8e-06	0.0012	0.00740108169655565	TCA	ORF1ab:nsp4	H470Y	C1408T	CAT>TAT	Missense	ORF1ab:nsp4	0.992598918303444
CAMB-71F85	MN908947.3	11001	C	T	1	1	0	0	0.99927196246562	ACA	ORF1ab:nsp6	T10I	C29T	ACA>ATA	Missense	ORF1ab:nsp6	0.000687591004691797
CAMB-71F85	MN908947.3	11074	C	INS	0.033	0.031	8.9e-08	1.7e-06	0.0321183292437182	TCT	ORF1ab:nsp6	.	101-102-insfrshift	.	no-SNV	ORF1ab:nsp6	0.967127719365584
CAMB-71F85	MN908947.3	11075	T	-	0.039	0.031	1e-09	2.2e-08	0.0360996196902681	CTT	ORF1ab:nsp6	.	103-103-delfrshift	.	no-SNV	ORF1ab:nsp6	0.960812599101086
CAMB-71F85	MN908947.3	11083	G	-	0.0059	0.016	0.0058	4.7e-07	0.00967871391138075	TGT	ORF1ab:nsp6	.	111-111-delfrshift	.	no-SNV	ORF1ab:nsp6	0.929487028162697
CAMB-71F85	MN908947.3	11083	G	T	0.062	0.059	3e-13	9.8e-13	0.0607988479969784	TGT	ORF1ab:nsp6	L37F	G111T	TTG>TTT	Missense	ORF1ab:nsp6	0.929487028162697
CAMB-71F85	MN908947.3	11714	A	G	0.0086	0.021	0.00026	5.7e-06	0.0128388017118402	TAC	ORF1ab:nsp6	T248A	A742G	ACA>GCA	Missense	ORF1ab:nsp6	0.98716119828816
CAMB-71F85	MN908947.3	1605	ATG	-	1	1	0;0;0	0;0;0	0.999613057548895	AAT	ORF1ab:nsp2	.	800-802-delinframe	.	no-SNV	ORF1ab:nsp2	8.79430129276229e-05
CAMB-71F85	MN908947.3	17640	A	G	0.031	0.031	2.6e-15	2.2e-15	0.030731592881799	CAG	ORF1ab:helicase	S468S	A1404G	TCA>TCG	Synonymous	ORF1ab:helicase	0.969234893930762
CAMB-71F85	MN908947.3	18877	C	T	0.0093	0.005	8e-06	0.00053	0.00753136717038095	TCT	ORF1ab:3'-to-5'-exonuclease	L280L	C838T	CTA>TTA	Synonymous	ORF1ab:3'-to-5'-exonuclease	0.992419938645328
CAMB-71F85	MN908947.3	25562	A	G	0.0099	0.016	3.1e-06	8.1e-09	0.0124306540203461	CAG	ORF3a	Q57R	A170G	CAG>CGG	Missense	GU280_gp03	0.987555580028358
CAMB-71F85	MN908947.3	27697	C	T	0.013	0.041	0.00024	1.5e-08	0.0262529832935561	TCT	ORF7a	L102F	C304T	CTT>TTT	Missense	GU280_gp07	0.973747016706444
CAMB-71F85	MN908947.3	28985	G	T	1	1	0	0	0.999916184728858	AGG	N	G238C	G712T	GGC>TGC	Missense	GU280_gp10	0
CAMB-71F85	MN908947.3	29298	A	G	0.011	0.013	8.9e-07	6.9e-08	0.0116639598405433	AAA	N	K342R	A1025G	AAA>AGA	Missense	GU280_gp10	0.988317584526798
CAMB-71F85	MN908947.3	6696	C	T	1	1	0	0	0.999872220802453	CCT	ORF1ab:nsp3	P1326L	C3977T	CCT>CTT	Missense	ORF1ab:nsp3	0.000127779197546639
CAMB-71F85	MN908947.3	9438	C	T	0.052	0.062	2.5e-23	1.2e-27	0.0549186066865045	ACA	ORF1ab:nsp4	T295I	C884T	ACA>ATA	Missense	ORF1ab:nsp4	0.945081393313495
CAMB-71F85	MN908947.3	9737	A	G	0.013	0.021	1.8e-07	5.6e-11	0.0158045630857446	TAG	ORF1ab:nsp4	S395G	A1183G	AGT>GGT	Missense	ORF1ab:nsp4	0.984195436914255
CAMB-71F85	MN908947.3	9741	A	G	0.11	0.1	1e-48	1.4e-46	0.104056892727635	AAT	ORF1ab:nsp4	N396S	A1187G	AAT>AGT	Missense	ORF1ab:nsp4	0.895943107272365
CAMB-71F85	MN908947.3	9924	C	T	0.02	0.027	3.1e-10	2.3e-13	0.0222438531977792	GCA	ORF1ab:nsp4	A457V	C1370T	GCA>GTA	Missense	ORF1ab:nsp4	0.977647991924436
CAMB-71F94	MN908947.3	11075	T	-	0.023	0.035	3.3e-07	2.4e-09	0.0327989410207383	CTT	ORF1ab:nsp6	.	103-103-delfrshift	.	no-SNV	ORF1ab:nsp6	0.962715105162524
CAMB-71F94	MN908947.3	14408	C	T	1	1	0	0	0.999545339732256	CCT	ORF1ab:RNA-dependent-RNA-polymerase	P314L	C941T	CCT>CTT	Missense	ORF1ab:RNA-dependent-RNA-polymerase	0.000429401363980803
CAMB-71F94	MN908947.3	14790	C	T	0.0031	0.012	0.0041	4.3e-07	0.0093470604172311	TCA	ORF1ab:RNA-dependent-RNA-polymerase	I441I	C1323T	ATC>ATT	Synonymous	ORF1ab:RNA-dependent-RNA-polymerase	0.990562629820284
CAMB-71F94	MN908947.3	15944	C	T	0.016	0.0099	1.3e-08	4e-06	0.0122371283538796	TCA	ORF1ab:RNA-dependent-RNA-polymerase	S826L	C2477T	TCA>TTA	Missense	ORF1ab:RNA-dependent-RNA-polymerase	0.98776287164612
CAMB-71F94	MN908947.3	17167	C	T	0.038	0.034	9.2e-18	2.9e-16	0.0346032021521239	TCA	ORF1ab:helicase	H311Y	C931T	CAT>TAT	Missense	ORF1ab:helicase	0.965396797847876
CAMB-71F94	MN908947.3	18050	T	C	0.013	0.024	8.9e-07	1.5e-12	0.0234457469859437	GTA	ORF1ab:3'-to-5'-exonuclease	V4A	T11C	GTA>GCA	Missense	ORF1ab:3'-to-5'-exonuclease	0.976554253014056
CAMB-71F94	MN908947.3	18232	C	T	0.014	0.011	2.3e-07	4.5e-07	0.0116959064327485	TCA	ORF1ab:3'-to-5'-exonuclease	Q65*	C193T	CAA>TAA	Nonsense	ORF1ab:3'-to-5'-exonuclease	0.988192703982178
CAMB-71F94	MN908947.3	18747	C	T	0.0071	0.0057	3.7e-05	0.00014	0.00582709002259484	TCT	ORF1ab:3'-to-5'-exonuclease	V236V	C708T	GTC>GTT	Synonymous	ORF1ab:3'-to-5'-exonuclease	0.994143179926269
CAMB-71F94	MN908947.3	20217	T	G	0.079	0.077	1.8e-12	1.6e-19	0.0770547945205479	ATT	ORF1ab:endoRNAse	N199K	T597G	AAT>AAG	Missense	ORF1ab:endoRNAse	0.922945205479452
CAMB-71F94	MN908947.3	203	C	T	0.015	0.014	7.6e-08	1.5e-07	0.0144573465164406	TCG	NA	NA	NA	NA	NA	NA	0.985513911243964
CAMB-71F94	MN908947.3	21651	A	G	0.033	0.053	5.9e-09	2.2e-18	0.0485519591141397	AAT	S	N30S	A89G	AAT>AGT	Missense	GU280_gp02, spike glycoprotein	0.95144804088586
CAMB-71F94	MN908947.3	21984	TGGGTGT	-	0.0632857142857143	0.0478571428571429	1.9e-09;1.6e-10;2.6e-09;4.8e-09;3.5e-09;1.2e-09;9.2e-10	2.7e-08;3.1e-09;3.4e-08;7.3e-08;4.6e-08;1.9e-08;1.7e-08	0.0493323963457484	TTG	S	.	422-428-delfrshift	.	no-SNV	GU280_gp02, spike glycoprotein	0.949000289771081
CAMB-71F94	MN908947.3	23403	A	G	1	1	0	0	0.999862637362637	GAT	S	D614G	A1841G	GAT>GGT	Missense	GU280_gp02, spike glycoprotein	6.10500610500611e-05
CAMB-71F94	MN908947.3	241	C	T	1	1	0	0	0.999628018770745	TCG	NA	NA	NA	NA	NA	NA	0.000343367288542978
CAMB-71F94	MN908947.3	24213	C	T	0.017	0.024	2e-06	1.2e-10	0.0233023848534498	TCT	S	S884F	C2651T	TCT>TTT	Missense	GU280_gp02, spike glycoprotein	0.976606590205716
CAMB-71F94	MN908947.3	24707	C	T	0.016	0.0087	1e-05	7.7e-05	0.0101285547331515	TCT	S	L1049F	C3145T	CTT>TTT	Missense	GU280_gp02, spike glycoprotein	0.989871445266848
CAMB-71F94	MN908947.3	25093	AA	-	0.0016	0.0091	0.002;NA	3.5e-06;1e-05	0.00780686216624024	TAA	S	.	3531-3532-delfrshift	.	no-SNV	GU280_gp02, spike glycoprotein	0.991650099403579
CAMB-71F94	MN908947.3	25521	C	T	0.016	0.0072	2.7e-08	0.00012	0.00846721058681695	TCG	ORF3a	F43F	C129T	TTC>TTT	Synonymous	GU280_gp03	0.991532789413183
CAMB-71F94	MN908947.3	26958	C	T	0.017	0.0055	7.3e-08	0.00033	0.007104631850895	TCG	M	R146C	C436T	CGT>TGT	Missense	GU280_gp05	0.992434028418527
CAMB-71F94	MN908947.3	28253	C	T	0.33	0.35	3.8e-164	2e-179	0.346639069584073	TCA	ORF8	F120F	C360T	TTC>TTT	Synonymous	GU280_gp09	0.651734673763059
CAMB-71F94	MN908947.3	28881	GGG	AAC	1	1	0;0;0	0;0;0	0.999528153507392	AGG	N	.	608-610-mnv	.	no-SNV	GU280_gp10	0.000173913043478261
CAMB-71F94	MN908947.3	3037	C	T	1	1	7.60000000000019e-311	0	0.999233814327672	TCT	ORF1ab:nsp3	F106F	C318T	TTC>TTT	Synonymous	ORF1ab:nsp3	0
CAMB-71F94	MN908947.3	313	C	T	0.011	0.0048	1.7e-06	0.00074	0.00690659903955107	TCA	ORF1ab:leader-protein	L16L	C48T	CTC>CTT	Synonymous	ORF1ab:leader-protein	0.993093400960449
CAMB-71F94	MN908947.3	635	C	T	0.074	0.076	1.5e-33	1e-34	0.0755138814735718	TCG	ORF1ab:leader-protein	R124C	C370T	CGT>TGT	Missense	ORF1ab:leader-protein	0.924419380672718
CAMB-71F94	MN908947.3	6539	C	T	0.42	0.28	9.2e-105	2.7e-124	0.298148148148148	CCA	ORF1ab:nsp3	H1274Y	C3820T	CAC>TAC	Missense	ORF1ab:nsp3	0.701322751322751
CAMB-71F94	MN908947.3	6629	C	T	0.047	0.052	2.2e-12	5.2e-22	0.0515406162464986	CCT	ORF1ab:nsp3	L1304F	C3910T	CTT>TTT	Missense	ORF1ab:nsp3	0.948459383753501
CAMB-71F94	MN908947.3	683	C	T	0.016	0.021	1.1e-08	1e-10	0.0192118481694371	TCT	ORF1ab:leader-protein	L140L	C418T	CTA>TTA	Synonymous	ORF1ab:leader-protein	0.980762259851898
CAMB-71F94	MN908947.3	7714	T	C	0.069	0.055	3.2e-18	2.6e-24	0.0562204724409449	CTA	ORF1ab:nsp3	P1665P	T4995C	CCT>CCC	Synonymous	ORF1ab:nsp3	0.943779527559055
CAMB-71F94	MN908947.3	9430	C	T	0.011	0.025	0.00011	1e-10	0.0208227526663281	TCG	ORF1ab:nsp4	I292I	C876T	ATC>ATT	Synonymous	ORF1ab:nsp4	0.979177247333672
CAMB-71FA3	MN908947.3	10096	G	-	0.013	0.0081	8.6e-07	0.00011	0.0115569123419102	AGG	ORF1ab:3C-like-proteinase	.	42-42-delfrshift	.	no-SNV	ORF1ab:3C-like-proteinase	0.98844308765809
CAMB-71FA3	MN908947.3	10714	C	T	0.0047	0.024	0.00023	2.1e-12	0.0123375638367801	TCA	ORF1ab:3C-like-proteinase	L220L	C660T	CTC>CTT	Synonymous	ORF1ab:3C-like-proteinase	0.98766243616322
CAMB-71FA3	MN908947.3	11074	C	INS	0.11	0.17	1.1e-43	5.7e-65	0.135854510417921	TCT	ORF1ab:nsp6	.	101-102-insfrshift	.	no-SNV	ORF1ab:nsp6	0.863784174394797
CAMB-71FA3	MN908947.3	11083	G	-	0.14	0.2	3.1e-59	1.5e-90	0.15845387335262	TGT	ORF1ab:nsp6	.	111-111-delfrshift	.	no-SNV	ORF1ab:nsp6	1.60720025715204e-05
CAMB-71FA3	MN908947.3	11083	G	T	0.86	0.8	0	0	0.841417550626808	TGT	ORF1ab:nsp6	L37F	G111T	TTG>TTT	Missense	ORF1ab:nsp6	1.60720025715204e-05
CAMB-71FA3	MN908947.3	13269	A	G	0.014	0.014	5.4e-08	1.7e-08	0.0139178754043619	GAT	ORF1ab:nsp10	D82G	A245G	GAT>GGT	Missense	ORF1ab:nsp10	0.98604299279975
CAMB-71FA3	MN908947.3	14407	C	A	0.011	0.012	3.6e-07	1.7e-07	0.0113484843995378	ACC	ORF1ab:RNA-dependent-RNA-polymerase	P314T	C940A	CCT>ACT	Missense	ORF1ab:RNA-dependent-RNA-polymerase	0.988592254585321
CAMB-71FA3	MN908947.3	1457	C	T	1	1	0	0	1	TCG	ORF1ab:nsp2	R218C	C652T	CGT>TGT	Missense	ORF1ab:nsp2	0
CAMB-71FA3	MN908947.3	14805	C	T	1	1	0	0	0.99993234863006	ACT	ORF1ab:RNA-dependent-RNA-polymerase	Y446Y	C1338T	TAC>TAT	Synonymous	ORF1ab:RNA-dependent-RNA-polymerase	4.51009132934942e-05
CAMB-71FA3	MN908947.3	20270	C	T	0.041	0.039	6.5e-08	7.6e-07	0.0402684563758389	GCT	ORF1ab:endoRNAse	A217V	C650T	GCT>GTT	Missense	ORF1ab:endoRNAse	0.959731543624161
CAMB-71FA3	MN908947.3	20742	A	G	1	1	0	0	1	AAA	ORF1ab:2'-O-ribose-methyltransferase	Q28Q	A84G	CAA>CAG	Synonymous	ORF1ab:2'-O-ribose-methyltransferase	0
CAMB-71FA3	MN908947.3	20759	C	T	0.057	0.041	2.4e-16	1.9e-16	0.0447227191413238	GCA	ORF1ab:2'-O-ribose-methyltransferase	A34V	C101T	GCA>GTA	Missense	ORF1ab:2'-O-ribose-methyltransferase	0.955277280858676
CAMB-71FA3	MN908947.3	20762	C	T	0.028	0.018	3.9e-09	1.7e-08	0.0206140350877193	ACA	ORF1ab:2'-O-ribose-methyltransferase	T35I	C104T	ACA>ATA	Missense	ORF1ab:2'-O-ribose-methyltransferase	0.979385964912281
CAMB-71FA3	MN908947.3	20925	G	T	1	1	0	0	0.999971049736553	TGC	ORF1ab:2'-O-ribose-methyltransferase	L89F	G267T	TTG>TTT	Missense	ORF1ab:2'-O-ribose-methyltransferase	2.89502634473974e-05
CAMB-71FA3	MN908947.3	23385	T	C	0.013	0.013	1.3e-07	4.8e-08	0.0128239514533812	GTT	S	V608A	T1823C	GTT>GCT	Missense	GU280_gp02, spike glycoprotein	0.987058705199987
CAMB-71FA3	MN908947.3	2480	A	G	1	1	0	0	1	AAT	ORF1ab:nsp2	I559V	A1675G	ATT>GTT	Missense	ORF1ab:nsp2	0
CAMB-71FA3	MN908947.3	2558	C	T	1	1	0	0	1	ACC	ORF1ab:nsp2	P585S	C1753T	CCA>TCA	Missense	ORF1ab:nsp2	0
CAMB-71FA3	MN908947.3	26144	G	T	1	1	1.2e-284	1.6e-284	0.998137802607076	GGT	ORF3a	G251V	G752T	GGT>GTT	Missense	GU280_gp03	0.00186219739292365
CAMB-71FA3	MN908947.3	26780	TCTTGTAGGCTTGATGTGGCTCAGCTACTTCATTGCTTCTTTCAGACTGTTT	-	0.0277505769230769	0.036575	4.3e-06;6.4e-08;2.9e-06;3.2e-06;7.3e-06;5.6e-07;1.8e-06;1.3e-05;1.2e-05;4.8e-06;8.1e-06;6.3e-06;1.2e-05;5e-05;5.9e-05;8.4e-05;4.9e-05;7.6e-05;5.6e-05;5.1e-05;4.6e-05;8.4e-05;5.4e-05;6.4e-05;5.2e-05;4.2e-05;7.2e-05;4.5e-05;4.5e-05;4.5e-05;7e-05;5.9e-05;3.8e-05;7.1e-05;2.7e-05;4.3e-05;3.6e-05;0.0019;0.004;0.0025;0.0031;0.00044;0.00026;0.00028;0.00038;0.00039;0.00039;0.007;0.0065;NA;NA;NA	5e-05;3.7e-06;3.5e-05;3.5e-05;8e-05;1.1e-05;2.8e-05;5.9e-07;5.5e-07;3.5e-07;3.1e-07;2.5e-07;4.5e-07;3.7e-07;5.1e-07;7.8e-07;3.6e-07;6.6e-07;3.7e-07;4.4e-07;3.9e-07;8e-07;4.6e-07;5.1e-07;3.7e-07;2.2e-07;5.6e-07;4e-07;2.6e-07;3.5e-07;6.4e-07;5e-07;1.9e-07;6.1e-07;1e-07;3.3e-07;1.6e-07;3.1e-05;0.00015;5.9e-05;9.3e-05;4.5e-05;2.5e-05;3.2e-05;4.2e-05;4.1e-05;4.4e-05;4.3e-05;2.5e-05;8.1e-06;4.2e-06;0.0…	0.0347551593407465	GTC	M	.	258-309-delfrshift	.	no-SNV	GU280_gp05	0.968808385319358
CAMB-71FA3	MN908947.3	27208	C	T	0.0048	0.017	0.00075	3.9e-09	0.0105585533031938	TCA	ORF6	H3Y	C7T	CAT>TAT	Missense	GU280_gp06	0.984774682805892
CAMB-71FA3	MN908947.3	2723	C	T	1	1	6.7e-217	1.5e-173	1	ACC	ORF1ab:nsp3	P2S	C4T	CCA>TCA	Missense	ORF1ab:nsp3	0
CAMB-71FA3	MN908947.3	27382	GATTA	-	0.25	0.2	5.3e-123;2.1e-97;4.3e-126;1.8e-94;4.7e-121	8e-95;2.1e-74;2.3e-96;9.8e-75;1.1e-94	0.224488249821967	TGA	ORF6	.	181-185-delfrshift	.	no-SNV	GU280_gp06	0.773106669729688
CAMB-71FA3	MN908947.3	29144	C	T	0.027	0.03	7.5e-13	1.1e-14	0.0290076335877863	ACT	N	L291L	C871T	CTA>TTA	Synonymous	GU280_gp10	0.970907548770144
CAMB-71FA3	MN908947.3	3096	C	T	0.017	0.02	1.8e-06	3.4e-08	0.0190548780487805	TCA	ORF1ab:nsp3	S126L	C377T	TCA>TTA	Missense	ORF1ab:nsp3	0.980754573170732
CAMB-71FA3	MN908947.3	425	GTAGAAGTTGAAAAAGGCG	-	0.0124734736842105	0.0144736842105263	NA;NA;NA;NA;NA;NA;NA;NA;NA;NA;0.5;NA;NA;7.3e-12;1.3e-11;2.5e-12;2.4e-12;3.6e-12;3.9e-12	1.9e-05;7.2e-08;7.9e-07;8.2e-05;1.6e-06;1.7e-06;3e-06;2.5e-06;3.1e-06;1.7e-06;7.3e-06;3.6e-06;5.7e-06;1.7e-05;2.4e-05;1.4e-05;1.4e-05;1.7e-05;1.8e-05	0.00482676811060662	AGT	ORF1ab:leader-protein	.	160-178-delfrshift	.	no-SNV	ORF1ab:leader-protein	0.995223952480334
CAMB-71FA3	MN908947.3	445	TTTGCCTCAACTT	-	0.00623561538461538	0.0141538461538462	1.3e-09;1.8e-12;NA;NA;NA;NA;NA;NA;NA;NA;NA;NA;NA	0.00023;1.2e-05;3.3e-07;8.7e-08;2.5e-07;2.9e-07;1e-07;3.3e-07;2.7e-07;2.4e-07;3.2e-07;6.7e-08;2.6e-07	0.00482499182204776	TTT	ORF1ab:leader-protein	.	180-192-delfrshift	.	no-SNV	ORF1ab:leader-protein	0.967069649945868
CAMB-71FA3	MN908947.3	4854	G	T	0.013	0.012	6e-08	2.2e-07	0.0121315274860578	AGA	ORF1ab:nsp3	R712I	G2135T	AGA>ATA	Missense	ORF1ab:nsp3	0.987868472513942
CAMB-71FA3	MN908947.3	6428	C	T	0.016	0.04	2.8e-09	1.5e-19	0.0221000470213766	TCC	ORF1ab:nsp3	P1237S	C3709T	CCT>TCT	Missense	ORF1ab:nsp3	0.977899952978623
CAMB-71FA3	MN908947.3	6428	CC	TT	0.0165	0.02	2.8e-09;9.3e-10	1.5e-19;NA	0.017259470999023	TCC	ORF1ab:nsp3	.	3709-3710-mnv	.	no-SNV	ORF1ab:nsp3	0.977899952978623
CAMB-71FA3	MN908947.3	7735	C	T	0.03	0.038	1.1e-09	1.3e-11	0.0333476456275941	TCG	ORF1ab:nsp3	I1672I	C5016T	ATC>ATT	Synonymous	ORF1ab:nsp3	0.966509231429798
CAMB-71FA3	MN908947.3	8782	C	T	0.0076	0.015	7.9e-05	1e-06	0.00937431872683671	GCC	ORF1ab:nsp4	S76S	C228T	AGC>AGT	Synonymous	ORF1ab:nsp4	0.990625681273163
CAMB-71FB2	MN908947.3	11074	C	INS	0.032	0.04	5.2e-07	1.1e-08	0.0322888589398023	TCT	ORF1ab:nsp6	.	101-102-insfrshift	.	no-SNV	ORF1ab:nsp6	0.967402291105121
CAMB-71FB2	MN908947.3	11075	T	-	0.061	0.036	7.1e-15	1.1e-09	0.0598974706195289	CTT	ORF1ab:nsp6	.	103-103-delfrshift	.	no-SNV	ORF1ab:nsp6	0.940029985007496
CAMB-71FB2	MN908947.3	11083	G	T	0.069	0.033	8.7e-15	1.3e-06	0.0671396981994022	TGT	ORF1ab:nsp6	L37F	G111T	TTG>TTT	Missense	ORF1ab:nsp6	0.92987145530095
CAMB-71FB2	MN908947.3	13914	T	G	0.00095	0.012	0.0086	4.6e-08	0.00647116032019152	ATA	ORF1ab:RNA-dependent-RNA-polymerase	N149K	T447G	AAT>AAG	Missense	ORF1ab:RNA-dependent-RNA-polymerase	0.993454028577841
CAMB-71FB2	MN908947.3	14408	C	T	1	0.99	0	0	0.993969849246231	CCT	ORF1ab:RNA-dependent-RNA-polymerase	P314L	C941T	CCT>CTT	Missense	ORF1ab:RNA-dependent-RNA-polymerase	0.00027162841233193
CAMB-71FB2	MN908947.3	17977	C	T	0.027	0.0071	2.5e-13	0.00038	0.0259611992945326	CCT	ORF1ab:helicase	L581F	C1741T	CTT>TTT	Missense	ORF1ab:helicase	0.974003527336861
CAMB-71FB2	MN908947.3	18747	C	T	0.018	0.044	1.1e-09	5.8e-21	0.0293740402854304	TCT	ORF1ab:3'-to-5'-exonuclease	V236V	C708T	GTC>GTT	Synonymous	ORF1ab:3'-to-5'-exonuclease	0.970607894499142
CAMB-71FB2	MN908947.3	20279	AATTCATTGAACGGTATAAATTAGAAGGCTATGCCTTCGAACATATCGTTTATGGAGATTTTA	-	0.0503492063492064	0.060015873015873	1.5e-06;3.5e-06;5.3e-06;4.9e-06;6.6e-06;1.2e-05;7.3e-06;1.1e-05;1.1e-05;9.7e-06;1.1e-05;8.3e-06;6.9e-06;7.7e-06;3.1e-06;3.5e-06;1.4e-05;1.3e-05;2.2e-05;1.9e-05;2.5e-05;2.9e-05;3.6e-05;6.9e-06;1.8e-05;3.3e-05;9.8e-06;2.8e-05;3.2e-05;4.7e-05;3.3e-05;2.5e-05;2.7e-05;1.5e-05;2.7e-06;3.8e-07;1.1e-05;2.9e-05;3.3e-05;1.4e-05;9.8e-06;2.9e-05;1.5e-05;1.2e-05;2.7e-05;9.7e-06;1.7e-05;1.9e-05;5.6e-07;9.1e-08…	0.0023;0.0023;0.0024;0.0027;0.003;0.0031;0.0035;0.0017;0.0018;0.0017;0.0018;0.0015;0.0016;0.0017;0.0017;0.0013;0.0021;0.0021;0.0022;0.0028;0.0032;0.0033;0.0027;0.002;0.0019;0.0028;0.002;0.0029;0.0028;0.0029;0.0024;0.0026;0.0028;0.002;0.0012;0.0011;0.0018;0.0029;0.0027;0.0021;0.0022;0.0025;0.0021;0.0023;0.0024;0.0017;0.0024;0.0026;0.001;0.00099;0.0015;0.0016;0.0017;0.0021;0.0018;0.0016;0.0023;0.00…	0.050761421319797	GAA	ORF1ab:endoRNAse	.	659-721-delinframe	.	no-SNV	ORF1ab:endoRNAse	0.95049504950495
CAMB-71FB2	MN908947.3	23403	A	G	1	1	0	0	0.999865379437671	GAT	S	D614G	A1841G	GAT>GGT	Missense	GU280_gp02, spike glycoprotein	0.00013462056232932
CAMB-71FB2	MN908947.3	241	C	T	1	1	0	0	0.999730146491904	TCG	NA	NA	NA	NA	NA	NA	0.00023130300693909
CAMB-71FB2	MN908947.3	25429	G	T	1	1	0	0	0.999906725118925	TGT	ORF3a	V13L	G37T	GTA>TTA	Missense	GU280_gp03	6.21832540496844e-05
CAMB-71FB2	MN908947.3	25614	C	T	1	1	0	0	0.999888817855852	CCA	ORF3a	S74S	C222T	TCC>TCT	Synonymous	GU280_gp03	0.00011118214414765
CAMB-71FB2	MN908947.3	26775	GCTTGTCTTGTAGGCTTGATGTGGCTCAGCTACTTCATTGCTTCTT	-	0.0336617173913044	0.0507826086956522	NA;NA;0.5;0.5;NA;1.8e-07;9.5e-10;1.1e-07;1.2e-07;2.8e-07;9.4e-09;4.6e-08;4.8e-07;4.8e-07;1.7e-07;3.5e-07;2.6e-07;4.5e-07;3e-07;4.2e-07;6.2e-07;2.5e-07;5.5e-07;3.4e-07;3.5e-07;2.9e-07;6e-07;3.7e-07;4.3e-07;3.2e-07;2.3e-07;4.8e-07;2.6e-07;8e-08;3.3e-07;4.7e-07;4.4e-07;3.5e-07;5.5e-07;8.9e-08;2.4e-07;1.8e-07;NA;NA;0.5;NA	4.7e-06;2.3e-05;4e-06;2.5e-05;7.4e-05;1.6e-05;7.1e-07;9.8e-06;1.2e-05;2.3e-05;2.6e-06;7.2e-06;4.8e-10;4.2e-10;2.6e-10;2.5e-10;1.7e-10;3e-10;2.7e-10;4.4e-10;6.9e-10;2.2e-10;5.4e-10;1.9e-10;3.8e-10;3e-10;7.1e-10;3.1e-10;4.3e-10;2.6e-10;1.1e-10;4.5e-10;2.6e-10;1.4e-11;3.3e-10;5e-10;4.3e-10;1.6e-10;6.1e-10;2.2e-11;2.3e-10;8.5e-11;9e-08;1.4e-06;3.5e-07;8.8e-07	0.0471919855776911	GGC	M	.	253-298-delfrshift	.	no-SNV	GU280_gp05	0.987161590040506
CAMB-71FB2	MN908947.3	28748	C	T	0.0048	0.0069	0.00029	3.5e-05	0.00575010604703775	GCT	N	L159L	C475T	CTA>TTA	Synonymous	GU280_gp10	0.994155629919404
CAMB-71FB2	MN908947.3	29310	TCAAAGATCAAGTCATTT	-	0.0071	0.00217222222222222	4.3e-06;1.6e-05;6.4e-05;2.5e-05;2.2e-05;2.5e-05;1.7e-05;8.3e-05;8.6e-05;0.00014;7.9e-05;8e-05;8.9e-05;8.3e-05;8.8e-05;0.00042;0.00013;0.00037	NA;NA;NA;NA;NA;NA;NA;NA;NA;NA;NA;NA;NA;NA;5.9e-06;2.6e-05;1.1e-05;1.6e-05	0.00324777842933827	TTC	N	.	1037-1054-delinframe	.	no-SNV	GU280_gp10	0.995307483329217
CAMB-71FB2	MN908947.3	29784	C	T	0.007	0.013	0.0024	3e-06	0.0115040477204942	GCT	NA	NA	NA	NA	NA	NA	0.988495952279506
CAMB-71FB2	MN908947.3	3037	C	T	1	1	0	0	1	TCT	ORF1ab:nsp3	F106F	C318T	TTC>TTT	Synonymous	ORF1ab:nsp3	0
CAMB-71FB2	MN908947.3	4531	TTACTTTTACACCAGTAAAACAACTG	-	0.0501923076923077	0.00530769230769231	7.9e-07;4e-06;5.8e-06;5.7e-06;8.9e-07;7.2e-07;4.1e-06;2.4e-06;2.2e-06;3.5e-06;3.1e-06;2.9e-06;1.1e-06;3.3e-06;2.9e-06;3.4e-06;3.7e-07;3.5e-07;3.3e-07;4.2e-07;4.1e-07;4e-07;3.2e-07;3.6e-07;3.2e-07;2.6e-08	0.0014;0.0032;0.0039;0.0037;0.0019;NA;NA;NA;NA;NA;NA;NA;NA;NA;NA;NA;NA;NA;NA;NA;NA;NA;NA;NA;NA;NA	0.0464046822742475	TTT	ORF1ab:nsp3	.	1812-1837-delfrshift	.	no-SNV	ORF1ab:nsp3	0.948424687095382
CAMB-71FD0	MN908947.3	10028	A	G	0.016	0.015	8.4e-09	2.2e-08	0.0149704908593638	AAC	ORF1ab:nsp4	T492A	A1474G	ACC>GCC	Missense	ORF1ab:nsp4	0.984669641571902
CAMB-71FD0	MN908947.3	11075	T	-	0.034	0.044	9.3e-10	2.3e-11	0.0429487179487179	CTT	ORF1ab:nsp6	.	103-103-delfrshift	.	no-SNV	ORF1ab:nsp6	0.952857905982906
CAMB-71FD0	MN908947.3	14120	C	T	1	1	0	0	0.999182078429591	CCA	ORF1ab:RNA-dependent-RNA-polymerase	P218L	C653T	CCA>CTA	Missense	ORF1ab:RNA-dependent-RNA-polymerase	0.000136320261734903
CAMB-71FD0	MN908947.3	14408	C	T	1	1	0	0	0.998460591133005	CCT	ORF1ab:RNA-dependent-RNA-polymerase	P314L	C941T	CCT>CTT	Missense	ORF1ab:RNA-dependent-RNA-polymerase	0.000923645320197044
CAMB-71FD0	MN908947.3	15264	T	C	0.053	0.048	6.8e-24	1.2e-22	0.0487502140044513	ATG	ORF1ab:RNA-dependent-RNA-polymerase	D599D	T1797C	GAT>GAC	Synonymous	ORF1ab:RNA-dependent-RNA-polymerase	0.95120698510529
CAMB-71FD0	MN908947.3	19011	C	T	0.0083	0.0098	1.5e-05	2.5e-06	0.00957339603627813	ACA	ORF1ab:3'-to-5'-exonuclease	D324D	C972T	GAC>GAT	Synonymous	ORF1ab:3'-to-5'-exonuclease	0.990359422237151
CAMB-71FD0	MN908947.3	19269	C	T	0.093	0.088	2.5e-40	1.8e-40	0.0890524200084287	ACT	ORF1ab:3'-to-5'-exonuclease	N410N	C1230T	AAC>AAT	Synonymous	ORF1ab:3'-to-5'-exonuclease	0.910753071611502
CAMB-71FD0	MN908947.3	20762	C	T	0.016	0.016	1.1e-08	1.5e-08	0.0159839357429719	ACA	ORF1ab:2'-O-ribose-methyltransferase	T35I	C104T	ACA>ATA	Missense	ORF1ab:2'-O-ribose-methyltransferase	0.983534136546185
CAMB-71FD0	MN908947.3	23329	A	G	0.0069	0.0035	1.7e-05	0.00079	0.00425258266605817	CAT	S	P589P	A1767G	CCA>CCG	Synonymous	GU280_gp02, spike glycoprotein	0.995021366634859
CAMB-71FD0	MN908947.3	23403	A	G	1	1	0	0	0.999160789215249	GAT	S	D614G	A1841G	GAT>GGT	Missense	GU280_gp02, spike glycoprotein	8.92777430586555e-05
CAMB-71FD0	MN908947.3	241	C	T	1	1	0	0	0.999659226444028	TCG	NA	NA	NA	NA	NA	NA	0.000204464133583234
CAMB-71FD0	MN908947.3	28881	GGG	AAC	1	1	0;0;0	0;0;0	0.999506033448592	AGG	N	.	608-610-mnv	.	no-SNV	GU280_gp10	0
CAMB-71FD0	MN908947.3	3037	C	T	1	1	0	0	0.998687185471519	TCT	ORF1ab:nsp3	F106F	C318T	TTC>TTT	Synonymous	ORF1ab:nsp3	0.000291736561884618
CAMB-71FD0	MN908947.3	9603	C	T	0.0088	0.0074	4.2e-06	1.9e-05	0.00758658924455079	ACA	ORF1ab:nsp4	T350I	C1049T	ACA>ATA	Missense	ORF1ab:nsp4	0.992209156429634
CAMB-71FEF	MN908947.3	11074	C	INS	0.031	0.018	1.8e-08	0.0015	0.0300588523200707	TCT	ORF1ab:nsp6	.	101-102-insfrshift	.	no-SNV	ORF1ab:nsp6	0.935417636595877
CAMB-71FEF	MN908947.3	11083	G	-	0.25	0.51	4.5e-111	1.2e-287	0.273386901439599	TGT	ORF1ab:nsp6	.	111-111-delfrshift	.	no-SNV	ORF1ab:nsp6	0
CAMB-71FEF	MN908947.3	11083	G	T	0.75	0.49	1.7e-282	9.3e-137	0.726476194488031	TGT	ORF1ab:nsp6	L37F	G111T	TTG>TTT	Missense	ORF1ab:nsp6	0
CAMB-71FEF	MN908947.3	11319	A	G	0.036	0.11	7.4e-17	9.3e-49	0.043478698254615	TAT	ORF1ab:nsp6	Y116C	A347G	TAT>TGT	Missense	ORF1ab:nsp6	0.956501182033097
CAMB-71FEF	MN908947.3	1440	G	A	1	1	0	6.3e-255	1	GGC	ORF1ab:nsp2	G212D	G635A	GGC>GAC	Missense	ORF1ab:nsp2	0
CAMB-71FEF	MN908947.3	2143	C	T	1	1	0	0	0.999749498997996	CCG	ORF1ab:nsp2	P446P	C1338T	CCC>CCT	Synonymous	ORF1ab:nsp2	0.000250501002004008
CAMB-71FEF	MN908947.3	21742	C	T	1	1	0	0	1	CCA	S	S60S	C180T	TCC>TCT	Synonymous	GU280_gp02, spike glycoprotein	0
CAMB-71FEF	MN908947.3	2891	G	A	1	1	0	0	1	GGC	ORF1ab:nsp3	A58T	G172A	GCA>ACA	Missense	ORF1ab:nsp3	0
CAMB-71FEF	MN908947.3	29051	C	INS	0.022	0.019	4.2e-05	0.00032	0.0208512370527839	GCA	N	.	777-778-insfrshift	.	no-SNV	GU280_gp10	0.979013071599801
CAMB-71FEF	MN908947.3	29348	G	T	0.024	0.064	5.3e-12	4.5e-29	0.0389818256918629	CGC	N	A359S	G1075T	GCA>TCA	Missense	GU280_gp10	0.960243700950021
CAMB-71FEF	MN908947.3	4668	C	T	1	1	0	0	0.999908159985306	TCT	ORF1ab:nsp3	S650F	C1949T	TCT>TTT	Missense	ORF1ab:nsp3	9.18400146944024e-05
CAMB-71FFE	MN908947.3	1440	G	A	1	1	2.8e-228	1.3e-118	1	GGC	ORF1ab:nsp2	G212D	G635A	GGC>GAC	Missense	ORF1ab:nsp2	0
CAMB-72009	MN908947.3	11075	T	-	0.035	0.039	6.1e-10	1.6e-10	0.0387306346826587	CTT	ORF1ab:nsp6	.	103-103-delfrshift	.	no-SNV	ORF1ab:nsp6	0.957354656005331
CAMB-72009	MN908947.3	14408	C	T	1	1	0	0	0.99860582538905	CCT	ORF1ab:RNA-dependent-RNA-polymerase	P314L	C941T	CCT>CTT	Missense	ORF1ab:RNA-dependent-RNA-polymerase	0.000527525528467538
CAMB-72009	MN908947.3	23403	A	G	1	1	0	0	0.999492411552713	GAT	S	D614G	A1841G	GAT>GGT	Missense	GU280_gp02, spike glycoprotein	5.0758844728694e-05
CAMB-72009	MN908947.3	241	C	T	1	1	0	0	0.999432865447327	TCG	NA	NA	NA	NA	NA	NA	0
CAMB-72009	MN908947.3	25561	C	T	0.056	0.057	1.1e-23	1.3e-26	0.0565240833932423	TCA	ORF3a	Q57*	C169T	CAG>TAG	Nonsense	GU280_gp03	0.943475916606758
CAMB-72009	MN908947.3	28881	GGG	AAC	1	1	0;0;0	0;0;0	0.99950490964601	AGG	N	.	608-610-mnv	.	no-SNV	GU280_gp10	0
CAMB-72009	MN908947.3	3037	C	T	1	1	0	0	0.999401824435472	TCT	ORF1ab:nsp3	F106F	C318T	TTC>TTT	Synonymous	ORF1ab:nsp3	7.47719455660236e-05
CAMB-72009	MN908947.3	5629	G	T	0.055	0.048	4.1e-19	3.3e-22	0.0482925843604769	CGT	ORF1ab:nsp3	T970T	G2910T	ACG>ACT	Synonymous	ORF1ab:nsp3	0.951606385128309
CAMB-72018	MN908947.3	10373	C	T	0.0095	0.0061	2.4e-06	8.3e-05	0.00773718297325357	TCA	ORF1ab:3C-like-proteinase	Q107*	C319T	CAA>TAA	Nonsense	ORF1ab:3C-like-proteinase	0.992238097592327
CAMB-72018	MN908947.3	10647	C	T	0.018	0.0075	1.1e-09	1.5e-05	0.0136769861255123	ACA	ORF1ab:3C-like-proteinase	T198I	C593T	ACA>ATA	Missense	ORF1ab:3C-like-proteinase	0.986323013874488
CAMB-72018	MN908947.3	10818	C	T	0.011	0.0064	3.5e-06	0.00016	0.00801282051282051	GCT	ORF1ab:3C-like-proteinase	A255V	C764T	GCT>GTT	Missense	ORF1ab:3C-like-proteinase	0.991880341880342
CAMB-72018	MN908947.3	10946	A	T	0.0064	0.0088	4.2e-05	4e-06	0.00784467542655423	TAG	ORF1ab:3C-like-proteinase	R298*	A892T	AGA>TGA	Nonsense	ORF1ab:3C-like-proteinase	0.992057266130614
CAMB-72018	MN908947.3	10946	AG	TT	0.0032	0.0089	4.2e-05;NA	4e-06;3.5e-06	0.00662703440210506	TAG	ORF1ab:3C-like-proteinase	.	892-893-mnv	.	no-SNV	ORF1ab:3C-like-proteinase	0.992057266130614
CAMB-72018	MN908947.3	11074	C	INS	0.11	0.12	3.1e-45	2.1e-40	0.109524177153298	TCT	ORF1ab:nsp6	.	101-102-insfrshift	.	no-SNV	ORF1ab:nsp6	0.890218482204895
CAMB-72018	MN908947.3	11083	G	-	0.1	0.24	3.6e-43	2.8e-111	0.149951485252686	TGT	ORF1ab:nsp6	.	111-111-delfrshift	.	no-SNV	ORF1ab:nsp6	0
CAMB-72018	MN908947.3	11083	G	T	0.9	0.76	0	8.6e-295	0.849966682643411	TGT	ORF1ab:nsp6	L37F	G111T	TTG>TTT	Missense	ORF1ab:nsp6	0
CAMB-72018	MN908947.3	1131	AA	-	0.00755	0.00585	2.5e-05;1.9e-05	0.00018;1e-04	0.00656439357506973	GAA	ORF1ab:nsp2	.	326-327-delfrshift	.	no-SNV	ORF1ab:nsp2	0.993221000268234
CAMB-72018	MN908947.3	11450	C	T	0.0058	0.011	0.00038	2e-06	0.00895316804407714	TCA	ORF1ab:nsp6	Q160*	C478T	CAA>TAA	Nonsense	ORF1ab:nsp6	0.991046831955923
CAMB-72018	MN908947.3	13572	T	-	0.009	0.0068	2.2e-05	0.00018	0.00789033767970578	GTT	ORF1ab:RNA-dependent-RNA-polymerase	.	105-105-delfrshift	.	no-SNV	ORF1ab:RNA-dependent-RNA-polymerase	0.992042795051822
CAMB-72018	MN908947.3	13572	TT	-	0.0045	0.00665	2.2e-05;NA	0.00018;4.2e-05	0.00552881488226877	GTT	ORF1ab:RNA-dependent-RNA-polymerase	.	105-106-delfrshift	.	no-SNV	ORF1ab:RNA-dependent-RNA-polymerase	0.992042795051822
CAMB-72018	MN908947.3	13762	G	-	0.02	0.0079	2.5e-10	4.1e-05	0.0146647502136586	CGG	ORF1ab:RNA-dependent-RNA-polymerase	.	295-295-delfrshift	.	no-SNV	ORF1ab:RNA-dependent-RNA-polymerase	0.985257555745474
CAMB-72018	MN908947.3	13762	GGTGACAT	-	0.00965	0.0009875	2.5e-10;6.2e-06;7.8e-06;1.3e-05;1e-05;1.7e-05;3.8e-07;5.1e-06	4.1e-05;NA;NA;NA;NA;NA;NA;NA	0.00433302383163107	CGG	ORF1ab:RNA-dependent-RNA-polymerase	.	295-302-delfrshift	.	no-SNV	ORF1ab:RNA-dependent-RNA-polymerase	0.985257555745474
CAMB-72018	MN908947.3	14184	C	T	0.0036	0.0079	0.002	1.9e-05	0.00516293861691794	CCA	ORF1ab:RNA-dependent-RNA-polymerase	T239T	C717T	ACC>ACT	Synonymous	ORF1ab:RNA-dependent-RNA-polymerase	0.994837061383082
CAMB-72018	MN908947.3	14805	C	T	1	1	0	0	0.998723516252138	ACT	ORF1ab:RNA-dependent-RNA-polymerase	Y446Y	C1338T	TAC>TAT	Synonymous	ORF1ab:RNA-dependent-RNA-polymerase	1.3159626266614e-05
CAMB-72018	MN908947.3	1515	A	G	1	1	0	0	1	CAT	ORF1ab:nsp2	H237R	A710G	CAT>CGT	Missense	ORF1ab:nsp2	0
CAMB-72018	MN908947.3	17247	T	C	1	1	0	0	0.997596972379776	GTG	ORF1ab:helicase	R337R	T1011C	CGT>CGC	Synonymous	ORF1ab:helicase	0.000136203994668587
CAMB-72018	MN908947.3	17949	C	T	0.56	0.55	0	0	0.554695328915468	GCA	ORF1ab:helicase	G571G	C1713T	GGC>GGT	Synonymous	ORF1ab:helicase	0.445272345240019
CAMB-72018	MN908947.3	18895	T	-	0.0046	0.013	0.0013	3.2e-07	0.00826981517461266	CTT	ORF1ab:3'-to-5'-exonuclease	.	856-856-delfrshift	.	no-SNV	ORF1ab:3'-to-5'-exonuclease	0.991605639416131
CAMB-72018	MN908947.3	19009	GACA	-	0.0079	0.001775	0.00011;2.6e-05;1.8e-05;2.1e-05	NA;NA;NA;3.2e-05	0.0049675816909132	AGA	ORF1ab:3'-to-5'-exonuclease	.	970-973-delfrshift	.	no-SNV	ORF1ab:3'-to-5'-exonuclease	0.994966171376776
CAMB-72018	MN908947.3	19012	A	-	0.0077	0.0071	2.1e-05	3.2e-05	0.00750297226952861	CAA	ORF1ab:3'-to-5'-exonuclease	.	973-973-delfrshift	.	no-SNV	ORF1ab:3'-to-5'-exonuclease	0.992256032903827
CAMB-72018	MN908947.3	19801	CG	TC	0.0074	0.00295	1.8e-05;4.2e-05	0.00029;NA	0.00609707815345633	GCG	ORF1ab:endoRNAse	.	181-182-mnv	.	no-SNV	ORF1ab:endoRNAse	0.992291961617115
CAMB-72018	MN908947.3	20612	T	-	0.004	0.0083	0.0024	2.6e-05	0.00663949513541941	CTT	ORF1ab:endoRNAse	.	992-992-delfrshift	.	no-SNV	ORF1ab:endoRNAse	0.993229029713384
CAMB-72018	MN908947.3	20620	A	-	0.0082	0.011	4e-05	2e-06	0.00997559925362423	TAA	ORF1ab:endoRNAse	.	1000-1000-delfrshift	.	no-SNV	ORF1ab:endoRNAse	0.989737333141955
CAMB-72018	MN908947.3	20844	C	T	0.0081	0.0054	1.7e-05	0.00025	0.0068724851333547	CCT	ORF1ab:2'-O-ribose-methyltransferase	P62P	C186T	CCC>CCT	Synonymous	ORF1ab:2'-O-ribose-methyltransferase	0.992967275575971
CAMB-72018	MN908947.3	22037	G	INS	0.0046	0.011	0.00032	2.2e-06	0.00559558485359497	AGT	S	.	474-475-insfrshift	.	no-SNV	GU280_gp02, spike glycoprotein	0.991568296795953
CAMB-72018	MN908947.3	23992	AA	-	0.0095	0.0037	1.8e-05;6.7e-06	0.00013;NA	0.00764321757197982	CAA	S	.	2430-2431-delfrshift	.	no-SNV	GU280_gp02, spike glycoprotein	0.991070456277905
CAMB-72018	MN908947.3	24035	A	-	0.014	0.009	1.2e-07	1.5e-05	0.0122147454651843	CAA	S	.	2473-2473-delfrshift	.	no-SNV	GU280_gp02, spike glycoprotein	0.987638970157987
CAMB-72018	MN908947.3	24423	AA	-	0.0087	0.0029	3.8e-05;8.1e-06	0.00067;NA	0.00559499741407683	CAA	S	.	2861-2862-delfrshift	.	no-SNV	GU280_gp02, spike glycoprotein	0.992686108264232
CAMB-72018	MN908947.3	26144	G	T	1	1	0	0	1	GGT	ORF3a	G251V	G752T	GGT>GTT	Missense	GU280_gp03	0
CAMB-72018	MN908947.3	4421	C	T	0.065	0.039	2.8e-24	1.9e-15	0.0559184821679742	ACG	ORF1ab:nsp3	R568C	C1702T	CGC>TGC	Missense	ORF1ab:nsp3	0.944081517832026
CAMB-72018	MN908947.3	6131	A	-	0.0072	0.01	0.00038	7e-06	0.0094876660341556	TAA	ORF1ab:nsp3	.	3412-3412-delfrshift	.	no-SNV	ORF1ab:nsp3	0.990512333965844
CAMB-72018	MN908947.3	6170	G	C	0.0097	0.0083	2.1e-05	1.7e-05	0.00868167202572347	GGC	ORF1ab:nsp3	A1151P	G3451C	GCT>CCT	Missense	ORF1ab:nsp3	0.990675241157556
CAMB-72018	MN908947.3	6539	CA	-	0.0033	0.0093	NA;0.00048	1.8e-05;5.8e-06	0.00761819403988349	CCA	ORF1ab:nsp3	.	3820-3821-delfrshift	.	no-SNV	ORF1ab:nsp3	0.993363749481543
CAMB-72018	MN908947.3	6813	C	T	0.0088	0.0043	3.6e-05	0.0011	0.00562851782363977	ACT	ORF1ab:nsp3	T1365I	C4094T	ACT>ATT	Missense	ORF1ab:nsp3	0.993518676445506
CAMB-72018	MN908947.3	7463	GTTGTAGACG	-	0.0013	0.0106	NA;NA;NA;NA;NA;NA;NA;NA;NA;3.2e-06	4.6e-06;1.4e-06;2.7e-06;2.6e-06;1.2e-06;1.9e-06;3.5e-07;7.8e-07;1.1e-06;2.8e-05	0.00275536311749656	TGT	ORF1ab:nsp3	.	4744-4753-delfrshift	.	no-SNV	ORF1ab:nsp3	0.997086530057298
CAMB-72018	MN908947.3	7472	G	-	0.013	0.011	3.2e-06	2.8e-05	0.0121212121212121	CGG	ORF1ab:nsp3	.	4753-4753-delfrshift	.	no-SNV	ORF1ab:nsp3	0.987570621468927
CAMB-72018	MN908947.3	8024	GCAGTTAAAATGTTTGATGCTTACGTTAATACGTTTTCATCAACTTTTAACGTACCAATG	-	0.00852333333333333	0.000189333333333333	4.8e-06;1.1e-05;8.6e-06;6.4e-06;6e-06;1.4e-05;7.4e-06;5.6e-06;1.4e-05;6.4e-06;6e-06;4.7e-06;1e-05;1.1e-05;2.2e-05;1.3e-05;2.1e-05;1.5e-05;1e-05;9e-06;6.5e-06;6.7e-06;7.8e-06;6.5e-06;7.3e-06;4.2e-06;4.9e-06;5.6e-06;4.8e-06;1.4e-05;7e-06;7.1e-06;4.9e-06;6.8e-06;4.2e-06;1.2e-05;1.1e-05;6.6e-06;9.5e-06;1.1e-05;1.4e-05;1.1e-05;5.9e-05;5.6e-05;1.1e-05;2.6e-06;3.7e-05;2.1e-05;5.9e-06;3.9e-06;1.2e-05;3.9…	NA;NA;NA;NA;NA;NA;NA;NA;NA;NA;NA;NA;7.8e-07;NA;NA;NA;NA;NA;NA;NA;NA;NA;NA;NA;NA;NA;NA;NA;NA;NA;NA;NA;NA;NA;NA;NA;NA;NA;NA;NA;NA;NA;NA;NA;NA;NA;NA;NA;NA;NA;NA;NA;NA;NA;NA;NA;NA;NA;NA;NA	0.00555674289378072	TGC	ORF1ab:nsp3	.	5305-5364-delinframe	.	no-SNV	ORF1ab:nsp3	0.994354420336293
CAMB-72018	MN908947.3	9223	C	T	1	0.99	0	0	0.994819792302993	ACG	ORF1ab:nsp4	H223H	C669T	CAC>CAT	Synonymous	ORF1ab:nsp4	0.000146609651802077
CAMB-72018	MN908947.3	932	G	T	0.0089	0.0062	4.6e-06	5.3e-05	0.0078510648300503	TGA	ORF1ab:nsp2	D43Y	G127T	GAC>TAC	Missense	ORF1ab:nsp2	0.99207058122953
CAMB-72027	MN908947.3	10163	T	C	0.0093	0.0091	5.8e-06	6.1e-06	0.00919980833732631	TTA	ORF1ab:3C-like-proteinase	Y37H	T109C	TAC>CAC	Missense	ORF1ab:3C-like-proteinase	0.990184133068656
CAMB-72027	MN908947.3	11074	C	INS	0.026	0.024	2.6e-05	0.00013	0.024978317432784	TCT	ORF1ab:nsp6	.	101-102-insfrshift	.	no-SNV	ORF1ab:nsp6	0.974298930326684
CAMB-72027	MN908947.3	11075	T	-	0.034	0.042	1.5e-08	7.6e-11	0.0369376246644832	CTT	ORF1ab:nsp6	.	103-103-delfrshift	.	no-SNV	ORF1ab:nsp6	0.959491738284617
CAMB-72027	MN908947.3	12116	C	T	0.0081	0.0089	3.5e-05	1.4e-05	0.0084638003655726	CCT	ORF1ab:nsp8	L9F	C25T	CTT>TTT	Missense	ORF1ab:nsp8	0.991297782722721
CAMB-72027	MN908947.3	14126	G	A	0.012	0.011	3.2e-07	6.6e-07	0.0116040395194176	AGT	ORF1ab:RNA-dependent-RNA-polymerase	S220N	G659A	AGT>AAT	Missense	ORF1ab:RNA-dependent-RNA-polymerase	0.988313856427379
CAMB-72027	MN908947.3	1605	ATG	-	1	1	0;0;0	0;0;0	0.999336141963488	AAT	ORF1ab:nsp2	.	800-802-delinframe	.	no-SNV	ORF1ab:nsp2	0.000178731009830206
CAMB-72027	MN908947.3	25596	A	G	1	1	0	0	0.999687812187812	GAT	ORF3a	R68R	A204G	AGA>AGG	Synonymous	GU280_gp03	0.000140484515484515
CAMB-72027	MN908947.3	26785	TAGGCTTGATGTGGCTCAGCTACTTCATTGCT	-	0.02834375	0.02953125	2e-04;0.00042;0.00015;0.00015;5.5e-05;9.9e-05;8.1e-05;0.00013;9.3e-05;0.00011;0.00016;8.3e-05;0.00015;1e-04;1e-04;0.00011;0.00016;9.8e-05;0.00013;9.7e-05;8.4e-05;0.00013;8.5e-05;3.6e-05;9.9e-05;0.00013;0.00012;8.3e-05;0.00014;5.2e-05;8.9e-05;8.6e-05	0.00012;0.00024;8.4e-05;8e-05;4.7e-05;5.2e-05;4.6e-05;6.6e-05;5.4e-05;6.8e-05;9.7e-05;5.1e-05;8.1e-05;4.9e-05;6.2e-05;6.9e-05;9.6e-05;5.5e-05;6.8e-05;5.6e-05;4.1e-05;7.4e-05;5.7e-05;1.1e-05;5.8e-05;7.6e-05;7.6e-05;3.6e-05;8e-05;2.1e-05;4.6e-05;3.4e-05	0.0285268967884005	GTA	M	.	263-294-delfrshift	.	no-SNV	GU280_gp05	0.972319814442133
CAMB-72027	MN908947.3	29771	A	G	1	1	0	0	0.998976574937457	AAT	NA	NA	NA	NA	NA	NA	0.000113713895838071
CAMB-72036	MN908947.3	11075	T	-	0.037	0.045	4.1e-09	1.8e-11	0.0398518259501279	CTT	ORF1ab:nsp6	.	103-103-delfrshift	.	no-SNV	ORF1ab:nsp6	0.956279913455865
CAMB-72036	MN908947.3	13818	C	T	0.059	0.078	6.6e-28	2.7e-36	0.066299672111422	ACC	ORF1ab:RNA-dependent-RNA-polymerase	D117D	C351T	GAC>GAT	Synonymous	ORF1ab:RNA-dependent-RNA-polymerase	0.933670246367656
CAMB-72036	MN908947.3	14408	C	T	1	1	0	0	0.996926963292837	CCT	ORF1ab:RNA-dependent-RNA-polymerase	P314L	C941T	CCT>CTT	Missense	ORF1ab:RNA-dependent-RNA-polymerase	0.00166673177337656
CAMB-72036	MN908947.3	21801	A	C	1	1	0	0	0.999763853904282	GAT	S	D80A	A239C	GAT>GCT	Missense	GU280_gp02, spike glycoprotein	0.000236146095717884
CAMB-72036	MN908947.3	23403	A	G	1	1	0	0	0.999304138495246	GAT	S	D614G	A1841G	GAT>GGT	Missense	GU280_gp02, spike glycoprotein	2.82106015440603e-05
CAMB-72036	MN908947.3	241	C	T	1	1	0	0	0.998391445554262	TCG	NA	NA	NA	NA	NA	NA	0.000153195661498866
CAMB-72036	MN908947.3	2416	C	T	1	1	0	0	0.999854756717502	ACA	ORF1ab:nsp2	Y537Y	C1611T	TAC>TAT	Synonymous	ORF1ab:nsp2	0
CAMB-72036	MN908947.3	25563	G	T	1	1	0	0	0.999858068789327	AGA	ORF3a	Q57H	G171T	CAG>CAT	Missense	GU280_gp03	6.30805380769898e-05
CAMB-72036	MN908947.3	27213	C	T	0.38	0.39	2.7e-202	2.8e-209	0.38844232022594	TCG	ORF6	L4L	C12T	CTC>CTT	Synonymous	GU280_gp06	0.608903456158082
CAMB-72036	MN908947.3	3037	C	T	1	1	0	0	0.999730845146241	TCT	ORF1ab:nsp3	F106F	C318T	TTC>TTT	Synonymous	ORF1ab:nsp3	8.97182845863987e-05
CAMB-72036	MN908947.3	4755	C	T	1	1	0	0	0.998373119957502	CCT	ORF1ab:nsp3	P679L	C2036T	CCT>CTT	Missense	ORF1ab:nsp3	0.00159367840897772
CAMB-72036	MN908947.3	763	C	T	0.035	0.04	8.4e-17	2.6e-19	0.0366960965482627	GCA	ORF1ab:leader-protein	S166S	C498T	AGC>AGT	Synonymous	ORF1ab:leader-protein	0.963246868797481
CAMB-72045	MN908947.3	11074	C	INS	0.11	0.11	4.8e-43	1.7e-33	0.109260447988108	TCT	ORF1ab:nsp6	.	101-102-insfrshift	.	no-SNV	ORF1ab:nsp6	0.889523294705902
CAMB-72045	MN908947.3	11083	G	-	0.19	0.2	4.7e-87	5.5e-90	0.19483684684405	TGT	ORF1ab:nsp6	.	111-111-delfrshift	.	no-SNV	ORF1ab:nsp6	1.55236114129591e-05
CAMB-72045	MN908947.3	11083	G	T	0.81	0.8	0	0	0.805070011487472	TGT	ORF1ab:nsp6	L37F	G111T	TTG>TTT	Missense	ORF1ab:nsp6	1.55236114129591e-05
CAMB-72045	MN908947.3	14805	C	T	1	1	0	0	0.998657638919621	ACT	ORF1ab:RNA-dependent-RNA-polymerase	Y446Y	C1338T	TAC>TAT	Synonymous	ORF1ab:RNA-dependent-RNA-polymerase	4.42536619905297e-05
CAMB-72045	MN908947.3	1541	C	T	1	1	0	0	0.997441300421433	ACG	ORF1ab:nsp2	R246C	C736T	CGT>TGT	Missense	ORF1ab:nsp2	0
CAMB-72045	MN908947.3	2480	A	G	1	1	0	0	0.999138376701706	AAT	ORF1ab:nsp2	I559V	A1675G	ATT>GTT	Missense	ORF1ab:nsp2	0.000861623298293986
CAMB-72045	MN908947.3	2558	C	T	1	1	0	0	0.99821579491032	ACC	ORF1ab:nsp2	P585S	C1753T	CCA>TCA	Missense	ORF1ab:nsp2	0.000657338717250446
CAMB-72045	MN908947.3	25672	C	T	0.0072	0.005	2.8e-05	0.00049	0.00682170542635659	CCT	ORF3a	L94F	C280T	CTT>TTT	Missense	GU280_gp03	0.993178294573643
CAMB-72045	MN908947.3	26144	G	T	1	1	0	0	1	GGT	ORF3a	G251V	G752T	GGT>GTT	Missense	GU280_gp03	0
CAMB-72045	MN908947.3	27390	G	C	0.047	0.033	3.9e-22	3.2e-16	0.0406321535481599	CGA	NA	NA	NA	NA	NA	NA	0.95932382461701
CAMB-72045	MN908947.3	4068	C	T	0.037	0.022	3.9e-17	2.8e-10	0.0344910903050438	GCC	ORF1ab:nsp3	A450V	C1349T	GCC>GTC	Missense	ORF1ab:nsp3	0.965206886137119
CAMB-72054	MN908947.3	11074	C	INS	0.12	0.099	9.7e-50	3.2e-27	0.115224015348155	TCT	ORF1ab:nsp6	.	101-102-insfrshift	.	no-SNV	ORF1ab:nsp6	0.884080051160516
CAMB-72054	MN908947.3	11083	G	-	0.15	0.45	1.7e-63	1.4e-239	0.211274793318137	TGT	ORF1ab:nsp6	.	111-111-delfrshift	.	no-SNV	ORF1ab:nsp6	5.10325587724969e-05
CAMB-72054	MN908947.3	11083	G	T	0.85	0.55	0	7.5e-166	0.788555098152621	TGT	ORF1ab:nsp6	L37F	G111T	TTG>TTT	Missense	ORF1ab:nsp6	5.10325587724969e-05
CAMB-72054	MN908947.3	13914	T	G	0.00097	0.012	0.0083	1.5e-07	0.0031223167590352	ATA	ORF1ab:RNA-dependent-RNA-polymerase	N149K	T447G	AAT>AAG	Missense	ORF1ab:RNA-dependent-RNA-polymerase	0.996643509484037
CAMB-72054	MN908947.3	1457	C	T	1	1	0	4.6e-238	1	TCG	ORF1ab:nsp2	R218C	C652T	CGT>TGT	Missense	ORF1ab:nsp2	0
CAMB-72054	MN908947.3	14805	C	T	1	1	0	0	0.999929498025945	ACT	ORF1ab:RNA-dependent-RNA-polymerase	Y446Y	C1338T	TAC>TAT	Synonymous	ORF1ab:RNA-dependent-RNA-polymerase	7.05019740552736e-05
CAMB-72054	MN908947.3	1547	A	G	0.034	0.055	1.2e-12	2.3e-11	0.037953795379538	TAG	ORF1ab:nsp2	S248G	A742G	AGC>GGC	Missense	ORF1ab:nsp2	0.935643564356436
CAMB-72054	MN908947.3	17206	TATTTGCCTATAGA	-	0.0207857142857143	0.00371428571428571	1e-05;1.1e-05;1.2e-07;4.1e-07;3e-10;2.9e-10;2.6e-10;1.7e-10;1.5e-11;2.3e-11;1.3e-11;9e-11;1e-10;2.1e-10	0.00053;0.00042;2.1e-05;3.9e-05;NA;NA;NA;NA;NA;NA;NA;NA;NA;NA	0.0161959201972652	ATA	ORF1ab:helicase	.	970-983-delfrshift	.	no-SNV	ORF1ab:helicase	0.982098982098982
CAMB-72054	MN908947.3	19831	A	G	0.088	0.19	1.4e-38	1e-65	0.104959630911188	AAT	ORF1ab:endoRNAse	I71V	A211G	ATA>GTA	Missense	ORF1ab:endoRNAse	0.895040369088812
CAMB-72054	MN908947.3	20742	A	G	1	1	6.3e-145	7.1e-228	1	AAA	ORF1ab:2'-O-ribose-methyltransferase	Q28Q	A84G	CAA>CAG	Synonymous	ORF1ab:2'-O-ribose-methyltransferase	0
CAMB-72054	MN908947.3	20759	C	T	0.13	0.48	2.1e-15	1.6e-85	0.366548042704626	GCA	ORF1ab:2'-O-ribose-methyltransferase	A34V	C101T	GCA>GTA	Missense	ORF1ab:2'-O-ribose-methyltransferase	0.633451957295374
CAMB-72054	MN908947.3	20925	G	T	1	1	0	0	1	TGC	ORF1ab:2'-O-ribose-methyltransferase	L89F	G267T	TTG>TTT	Missense	ORF1ab:2'-O-ribose-methyltransferase	0
CAMB-72054	MN908947.3	2480	A	G	1	1	0	1.4e-273	0.998542274052478	AAT	ORF1ab:nsp2	I559V	A1675G	ATT>GTT	Missense	ORF1ab:nsp2	0.00145772594752187
CAMB-72054	MN908947.3	2558	C	T	0.99	1	0	9.79999999999999e-305	0.994553376906318	ACC	ORF1ab:nsp2	P585S	C1753T	CCA>TCA	Missense	ORF1ab:nsp2	0.00544662309368192
CAMB-72054	MN908947.3	26144	G	T	1	1	1.4e-198	1e-76	1	GGT	ORF3a	G251V	G752T	GGT>GTT	Missense	GU280_gp03	0
CAMB-72054	MN908947.3	26774	GGCTTGTCTTG	-	0.0151818181818182	0.0409090909090909	NA;NA;0.0023;0.0019;0.0032;0.0077;0.0064;0.0013;0.0062;0.0061;0.0089	2.1e-17;3.2e-07;2.2e-06;2.2e-07;1.4e-06;7.1e-06;5.6e-07;1.8e-08;3.1e-07;3.4e-07;1.1e-06	0.0250582535044569	TGG	M	.	252-262-delfrshift	.	no-SNV	GU280_gp05	0.987173969183094
CAMB-72054	MN908947.3	26785	TAGGCTTGATGTGGCTCAGCTACTTCATTGCTTCTT	-	0.0325555555555556	0.0442777777777778	0.003;0.0055;9.5e-06;9.6e-06;4.6e-06;6.8e-06;4.9e-06;9.1e-06;6.8e-06;8.2e-06;1.2e-05;5.9e-06;1.1e-05;8e-06;7.5e-06;5.1e-06;1.2e-05;7.1e-06;8.7e-06;7e-06;7.2e-06;9.9e-06;6e-06;4.8e-06;6.3e-06;9.7e-06;8.9e-06;7e-06;9.6e-06;3.1e-06;5.6e-06;3.7e-06;8.1e-05;0.015;0.011;0.012	7.6e-18;9.5e-17;3.9e-07;3.7e-07;2.6e-07;2e-07;1.5e-07;3.2e-07;2.5e-07;3e-07;5.2e-07;2e-07;4.4e-07;2.6e-07;3e-07;2.4e-07;5.3e-07;2.7e-07;3.4e-07;2.4e-07;2.1e-07;3.8e-07;2.6e-07;6.4e-08;2.6e-07;4.3e-07;3.6e-07;1.6e-07;3.9e-07;6.7e-08;2.2e-07;8.7e-08;8.3e-06;5.3e-05;1.9e-05;3e-05	0.0367752797166006	GTA	M	.	263-298-delinframe	.	no-SNV	GU280_gp05	0.953952108497563
CAMB-72054	MN908947.3	2723	C	T	0.97	1	5e-165	3.5e-44	0.972789115646258	ACC	ORF1ab:nsp3	P2S	C4T	CCA>TCA	Missense	ORF1ab:nsp3	0.0272108843537415
CAMB-72054	MN908947.3	29616	G	T	0.012	0.022	1.4e-06	6e-09	0.0152855993563958	AGA	ORF10	R20I	G59T	AGA>ATA	Missense	GU280_gp11	0.984714400643604
CAMB-72054	MN908947.3	3096	C	T	0.13	0.071	1.6e-37	5e-23	0.0921232876712329	TCA	ORF1ab:nsp3	S126L	C377T	TCA>TTA	Missense	ORF1ab:nsp3	0.907876712328767
CAMB-72054	MN908947.3	508	T	-	0.035	0.13	0.00023	2.1e-13	0.0517825257065452	ATG	ORF1ab:leader-protein	.	243-243-delfrshift	.	no-SNV	ORF1ab:leader-protein	0.947786466350594
CAMB-72054	MN908947.3	513	ATG	-	0.046	0.183333333333333	0.025;0.0087;0.03	0.00025;2.2e-07;0.00014	0.0688243872606671	CAT	ORF1ab:leader-protein	.	248-250-delinframe	.	no-SNV	ORF1ab:leader-protein	0.93058445243049
CAMB-72054	MN908947.3	516	TTATGGT	-	0.0475714285714286	0.215714285714286	0.02;0.024;0.026;0.031;0.038;0.021;1.5e-06	4.2e-06;1.3e-05;1.4e-05;0.00018;4e-04;7.3e-05;2.9e-27	0.080975271321671	GTT	ORF1ab:leader-protein	.	251-257-delfrshift	.	no-SNV	ORF1ab:leader-protein	0.913644032053986
CAMB-72054	MN908947.3	522	T	-	0.05	0.19	1.5e-06	2.9e-27	0.0742665036674817	GTT	ORF1ab:leader-protein	.	257-257-delfrshift	.	no-SNV	ORF1ab:leader-protein	0.925580684596577
CAMB-72063	MN908947.3	11071	G	INS	0.24	0.24	3.2e-66	4.9e-66	0.237909654561559	TGT	ORF1ab:nsp6	.	98-99-insfrshift	.	no-SNV	ORF1ab:nsp6	0.761275465013286
CAMB-72063	MN908947.3	11073	T	-	0.019	0.022	3.1e-10	7.1e-12	0.021041923221074	TTC	ORF1ab:nsp6	.	101-101-delfrshift	.	no-SNV	ORF1ab:nsp6	0.97858328425336
CAMB-72063	MN908947.3	11074	C	-	0.17	0.22	1.3e-81	1.2e-137	0.202998790810157	TCT	ORF1ab:nsp6	.	102-102-delfrshift	.	no-SNV	ORF1ab:nsp6	0.000290205562273277
CAMB-72063	MN908947.3	11074	C	T	0.83	0.78	0	0	0.796469165659008	TCT	ORF1ab:nsp6	F34F	C102T	TTC>TTT	Synonymous	ORF1ab:nsp6	0.000290205562273277
CAMB-72063	MN908947.3	11083	G	T	1	1	0	0	0.999328118251188	TGT	ORF1ab:nsp6	L37F	G111T	TTG>TTT	Missense	ORF1ab:nsp6	0
CAMB-72063	MN908947.3	14805	C	T	1	1	0	0	0.999952821287035	ACT	ORF1ab:RNA-dependent-RNA-polymerase	Y446Y	C1338T	TAC>TAT	Synonymous	ORF1ab:RNA-dependent-RNA-polymerase	4.71787129647103e-05
CAMB-72063	MN908947.3	15017	C	T	0.015	0.017	0.00079	1.5e-06	0.016295025728988	GCA	ORF1ab:RNA-dependent-RNA-polymerase	A517V	C1550T	GCA>GTA	Missense	ORF1ab:RNA-dependent-RNA-polymerase	0.983704974271012
CAMB-72063	MN908947.3	18046	A	C	0.0099	0.0047	1.7e-06	0.00032	0.00523611934400316	AAA	ORF1ab:3'-to-5'-exonuclease	N3H	A7C	AAT>CAT	Missense	ORF1ab:3'-to-5'-exonuclease	0.994665085951393
CAMB-72063	MN908947.3	18804	C	T	1	1	0	0	0.999808199472549	GCA	ORF1ab:3'-to-5'-exonuclease	S255S	C765T	AGC>AGT	Synonymous	ORF1ab:3'-to-5'-exonuclease	0.000143850395588588
CAMB-72063	MN908947.3	18999	A	C	0.28	0.23	4.4e-106	2.8e-94	0.246239113222486	CAT	ORF1ab:3'-to-5'-exonuclease	A320A	A960C	GCA>GCC	Synonymous	ORF1ab:3'-to-5'-exonuclease	0.753760886777514
CAMB-72063	MN908947.3	19610	C	T	0.28	0.11	1.4e-70	9e-43	0.140016920473773	ACA	ORF1ab:3'-to-5'-exonuclease	T524I	C1571T	ACA>ATA	Missense	ORF1ab:3'-to-5'-exonuclease	0.859983079526227
CAMB-72063	MN908947.3	20987	CT	AC	0.0085	0.047	NA;4.7e-07	7.9e-23;1.6e-19	0.0409518539014942	ACT	ORF1ab:2'-O-ribose-methyltransferase	.	329-330-mnv	.	no-SNV	ORF1ab:2'-O-ribose-methyltransferase	0.95763300458397
CAMB-72063	MN908947.3	20988	T	C	0.017	0.044	4.7e-07	1.6e-19	0.039696760854583	CTT	ORF1ab:2'-O-ribose-methyltransferase	T110T	T330C	ACT>ACC	Synonymous	ORF1ab:2'-O-ribose-methyltransferase	0.960303239145417
CAMB-72063	MN908947.3	23308	T	G	0.0069	0.0064	3.7e-05	5.8e-05	0.00663716814159292	TTG	S	L582L	T1746G	CTT>CTG	Synonymous	GU280_gp02, spike glycoprotein	0.993080399171531
CAMB-72063	MN908947.3	2480	A	G	1	1	6.7e-273	0	1	AAT	ORF1ab:nsp2	I559V	A1675G	ATT>GTT	Missense	ORF1ab:nsp2	0
CAMB-72063	MN908947.3	25406	T	G	0.0074	0.0085	4.4e-06	3e-06	0.00834683954619125	ATG	ORF3a	M5R	T14G	ATG>AGG	Missense	GU280_gp03	0.991572123176661
CAMB-72063	MN908947.3	2558	C	T	1	1	0	0	0.996363636363636	ACC	ORF1ab:nsp2	P585S	C1753T	CCA>TCA	Missense	ORF1ab:nsp2	0
CAMB-72063	MN908947.3	27264	TTTTAAAGTTTCCATTTGGAATCTTGA	-	0.357407407407407	0.179259259259259	2.2e-174;1.3e-127;1.1e-112;7.2e-101;5.9e-112;1.4e-105;4e-104;1.3e-103;9.1e-113;1.6e-101;1.4e-100;1.2e-103;5.7e-106;6.9e-105;1.2e-105;3e-98;2.2e-101;5e-103;1.8e-95;2.2e-104;6.1e-100;5.2e-103;4.6e-102;1.6e-113;3.7e-102;1.5e-115;2.4e-115	3.5e-81;5.9e-59;1.1e-51;5.2e-46;5.8e-51;1.9e-48;6e-48;1.5e-47;8.7e-52;1.6e-46;3.4e-46;3.9e-48;5.7e-49;6.7e-49;1e-49;8.5e-46;1.2e-46;1.2e-47;1.1e-43;1.4e-48;1.5e-47;1.6e-47;3.6e-47;1.6e-52;4e-47;3.7e-53;1.2e-53	0.225098342230964	CTT	ORF6	.	63-89-delinframe	.	no-SNV	GU280_gp06	0.777163520044505
CAMB-72063	MN908947.3	28913	G	A	0.0093	0.024	6.3e-06	5.9e-11	0.0158134548378451	TGG	N	G214S	G640A	GGC>AGC	Missense	GU280_gp10	0.984186545162155
CAMB-72063	MN908947.3	6016	C	T	1	1	7.2e-128	0	1	ACC	ORF1ab:nsp3	N1099N	C3297T	AAC>AAT	Synonymous	ORF1ab:nsp3	0
CAMB-72072	MN908947.3	10427	G	-	0.0099	0.0019	6.9e-07	0.0034	0.00453350258409647	TGT	ORF1ab:3C-like-proteinase	.	373-373-delfrshift	.	no-SNV	ORF1ab:3C-like-proteinase	0.99528515731254
CAMB-72072	MN908947.3	11075	T	-	0.039	0.024	5.5e-11	4.3e-07	0.0288912614448866	CTT	ORF1ab:nsp6	.	103-103-delfrshift	.	no-SNV	ORF1ab:nsp6	0.968714613866511
CAMB-72072	MN908947.3	1125	G	-	0.01	0.0043	1e-05	0.0019	0.00533180995905932	AGG	ORF1ab:nsp2	.	320-320-delfrshift	.	no-SNV	ORF1ab:nsp2	0.992716366752356
CAMB-72072	MN908947.3	1190	C	T	0.064	0.098	4.3e-28	7.3e-45	0.0923127157384084	ACC	ORF1ab:nsp2	P129S	C385T	CCA>TCA	Missense	ORF1ab:nsp2	0.907687284261592
CAMB-72072	MN908947.3	12513	C	T	0.013	0.007	5.1e-07	0.00015	0.00822429906542056	ACG	ORF1ab:nsp8	T141M	C422T	ACG>ATG	Missense	ORF1ab:nsp8	0.991775700934579
CAMB-72072	MN908947.3	13615	A	G	0.0072	0.011	7.3e-05	7.4e-06	0.00880572372041827	AAA	ORF1ab:RNA-dependent-RNA-polymerase	K50E	A148G	AAG>GAG	Missense	ORF1ab:RNA-dependent-RNA-polymerase	0.991194276279582
CAMB-72072	MN908947.3	14408	C	T	1	1	0	0	0.998751393534002	CCT	ORF1ab:RNA-dependent-RNA-polymerase	P314L	C941T	CCT>CTT	Missense	ORF1ab:RNA-dependent-RNA-polymerase	0.00102564102564103
CAMB-72072	MN908947.3	15187	A	G	0.023	0.013	4.3e-08	1.3e-07	0.0145379023883697	TAG	ORF1ab:RNA-dependent-RNA-polymerase	R574G	A1720G	AGA>GGA	Missense	ORF1ab:RNA-dependent-RNA-polymerase	0.98546209761163
CAMB-72072	MN908947.3	1830	AT	-	0.0033	0.013	NA;0.00019	1e-07;1.7e-07	0.011039886039886	AAT	ORF1ab:nsp2	.	1025-1026-delfrshift	.	no-SNV	ORF1ab:nsp2	0.989316432775011
CAMB-72072	MN908947.3	20626	G	A	0.0028	0.014	0.0045	6.3e-08	0.010467706013363	TGG	ORF1ab:endoRNAse	G336S	G1006A	GGC>AGC	Missense	ORF1ab:endoRNAse	0.989309576837416
CAMB-72072	MN908947.3	23403	A	G	1	1	0	0	0.99982432854466	GAT	S	D614G	A1841G	GAT>GGT	Missense	GU280_gp02, spike glycoprotein	0.000117114303560275
CAMB-72072	MN908947.3	241	C	T	1	1	0	0	0.999753086419753	TCG	NA	NA	NA	NA	NA	NA	0.000123456790123457
CAMB-72072	MN908947.3	24239	G	-	0.0071	0.012	0.00057	5.9e-07	0.0113718151720167	TGC	S	.	2677-2677-delfrshift	.	no-SNV	GU280_gp02, spike glycoprotein	0.988628184827983
CAMB-72072	MN908947.3	25424	G	T	0.0073	0.0096	2.3e-05	2e-06	0.00918325883787078	GGA	ORF3a	G11V	G32T	GGA>GTA	Missense	GU280_gp03	0.990816741162129
CAMB-72072	MN908947.3	26907	C	T	0.0041	0.013	0.0029	2.1e-07	0.0111874915756841	TCT	M	L129L	C385T	CTG>TTG	Synonymous	GU280_gp05	0.98625151637687
CAMB-72072	MN908947.3	28881	GGG	AAC	1	1	0;0;0	0;0;0	0.999366458503032	AGG	N	.	608-610-mnv	.	no-SNV	GU280_gp10	0
CAMB-72072	MN908947.3	3037	C	T	1	1	6.6e-309	0	0.999449035812672	TCT	ORF1ab:nsp3	F106F	C318T	TTC>TTT	Synonymous	ORF1ab:nsp3	0
CAMB-72081	MN908947.3	11075	T	-	0.045	0.04	1.6e-10	1.7e-10	0.0437729947849399	CTT	ORF1ab:nsp6	.	103-103-delfrshift	.	no-SNV	ORF1ab:nsp6	0.952429156863703
CAMB-72081	MN908947.3	1191	C	T	1	1	0	0	0.999031881155066	CCA	ORF1ab:nsp2	P129L	C386T	CCA>CTA	Missense	ORF1ab:nsp2	0.000367217492906026
CAMB-72081	MN908947.3	12817	G	T	0.018	0.015	7.5e-09	6.9e-09	0.0173853945147217	TGT	ORF1ab:nsp9	L44L	G132T	CTG>CTT	Synonymous	ORF1ab:nsp9	0.982453832606201
CAMB-72081	MN908947.3	13009	C	T	0.096	0.1	7.2e-43	1.3e-47	0.0969918183871367	CCA	ORF1ab:nsp9	A108A	C324T	GCC>GCT	Synonymous	ORF1ab:nsp9	0.902877042671155
CAMB-72081	MN908947.3	14408	C	T	1	1	0	0	0.999454110700199	CCT	ORF1ab:RNA-dependent-RNA-polymerase	P314L	C941T	CCT>CTT	Missense	ORF1ab:RNA-dependent-RNA-polymerase	0.000330609012555454
CAMB-72081	MN908947.3	15016	G	T	0.012	0.0089	4.6e-07	4.8e-06	0.0106016851932434	TGC	ORF1ab:RNA-dependent-RNA-polymerase	A517S	G1549T	GCA>TCA	Missense	ORF1ab:RNA-dependent-RNA-polymerase	0.989240080699395
CAMB-72081	MN908947.3	16887	C	T	0.042	0.05	1.2e-16	1.3e-20	0.0438075347743217	ACA	ORF1ab:helicase	Y217Y	C651T	TAC>TAT	Synonymous	ORF1ab:helicase	0.955695689200697
CAMB-72081	MN908947.3	18877	C	T	0.024	0.017	2e-11	2.4e-09	0.0229653226225308	TCT	ORF1ab:3'-to-5'-exonuclease	L280L	C838T	CTA>TTA	Synonymous	ORF1ab:3'-to-5'-exonuclease	0.977008708297987
CAMB-72081	MN908947.3	23403	A	G	1	1	0	0	0.999731223122312	GAT	S	D614G	A1841G	GAT>GGT	Missense	GU280_gp02, spike glycoprotein	4.37543754375438e-05
CAMB-72081	MN908947.3	241	C	T	1	1	0	0	0.999893718779892	TCG	NA	NA	NA	NA	NA	NA	0.000106281220108407
CAMB-72081	MN908947.3	24382	C	T	0.0028	0.0075	0.0063	3.4e-05	0.00378165077277211	CCA	S	S940S	C2820T	TCC>TCT	Synonymous	GU280_gp02, spike glycoprotein	0.996218349227228
CAMB-72081	MN908947.3	26882	C	T	1	1	0	0	0.99988755978792	TCA	M	L120L	C360T	CTC>CTT	Synonymous	GU280_gp05	9.94663414549763e-05
CAMB-72081	MN908947.3	28881	GGG	AAC	1	1	0;0;0	0;0;0	0.999487484368273	AGG	N	.	608-610-mnv	.	no-SNV	GU280_gp10	9.06043308870164e-05
CAMB-72081	MN908947.3	29206	T	C	0.038	0.042	4.8e-17	1.1e-19	0.0386435058880409	CTT	N	A311A	T933C	GCT>GCC	Synonymous	GU280_gp10	0.960285941223193
CAMB-72081	MN908947.3	3037	C	T	1	1	0	0	0.99935149156939	TCT	ORF1ab:nsp3	F106F	C318T	TTC>TTT	Synonymous	ORF1ab:nsp3	0.000176865935620799
CAMB-72081	MN908947.3	4698	C	T	0.013	0.0078	6.8e-07	3.6e-05	0.0113931053559697	TCT	ORF1ab:nsp3	S660F	C1979T	TCT>TTT	Missense	ORF1ab:nsp3	0.988166038518723
CAMB-72090	MN908947.3	13914	T	G	0.0051	0.0079	6.7e-05	3.6e-06	0.00652346857597454	ATA	ORF1ab:RNA-dependent-RNA-polymerase	N149K	T447G	AAT>AAG	Missense	ORF1ab:RNA-dependent-RNA-polymerase	0.993476531424025
CAMB-72090	MN908947.3	14408	C	T	1	1	0	0	0.999578896709379	CCT	ORF1ab:RNA-dependent-RNA-polymerase	P314L	C941T	CCT>CTT	Missense	ORF1ab:RNA-dependent-RNA-polymerase	0.00036094567767551
CAMB-72090	MN908947.3	20578	G	T	1	1	2.47032822920623e-323	6.3e-217	1	AGT	ORF1ab:endoRNAse	V320L	G958T	GTG>TTG	Missense	ORF1ab:endoRNAse	0
CAMB-72090	MN908947.3	20868	T	C	0.0052	0.069	0.00043	3.6e-30	0.0319778918278721	TTG	ORF1ab:2'-O-ribose-methyltransferase	F70F	T210C	TTT>TTC	Synonymous	ORF1ab:2'-O-ribose-methyltransferase	0.968022108172128
CAMB-72090	MN908947.3	22321	TTC	-	0.00223333333333333	0.0183333333333333	0.0067;0.025;0.036	3.8e-05;0.00015;0.00022	0.00471253534401508	ATT	S	.	759-761-delinframe	.	no-SNV	GU280_gp02, spike glycoprotein	0.995327102803738
CAMB-72090	MN908947.3	23403	A	G	1	1	0	0	1	GAT	S	D614G	A1841G	GAT>GGT	Missense	GU280_gp02, spike glycoprotein	0
CAMB-72090	MN908947.3	241	C	T	1	1	0	0	0.999124562281141	TCG	NA	NA	NA	NA	NA	NA	0.000500250125062531
CAMB-72090	MN908947.3	2416	C	T	1	1	6.7e-209	1.6e-288	0.997737556561086	ACA	ORF1ab:nsp2	Y537Y	C1611T	TAC>TAT	Synonymous	ORF1ab:nsp2	0
CAMB-72090	MN908947.3	25563	G	T	1	1	0	0	0.999929922915207	AGA	ORF3a	Q57H	G171T	CAG>CAT	Missense	GU280_gp03	0
CAMB-72090	MN908947.3	3037	C	T	1	1	4.5e-164	0	1	TCT	ORF1ab:nsp3	F106F	C318T	TTC>TTT	Synonymous	ORF1ab:nsp3	0
CAMB-72090	MN908947.3	5840	T	C	1	1	0	0	1	ATA	ORF1ab:nsp3	Y1041H	T3121C	TAC>CAC	Missense	ORF1ab:nsp3	0
CAMB-720AF	MN908947.3	11074	C	INS	0.098	0.11	9e-41	7.8e-34	0.100795792112937	TCT	ORF1ab:nsp6	.	101-102-insfrshift	.	no-SNV	ORF1ab:nsp6	0.890633090780258
CAMB-720AF	MN908947.3	11074	C	T	0.0076	0.0067	1.7e-05	0.00095	0.00735835172921266	TCT	ORF1ab:nsp6	F34F	C102T	TTC>TTT	Synonymous	ORF1ab:nsp6	0.890633090780258
CAMB-720AF	MN908947.3	11083	G	-	0.17	0.18	2.2e-75	1e-81	0.174276949490614	TGT	ORF1ab:nsp6	.	111-111-delfrshift	.	no-SNV	ORF1ab:nsp6	0
CAMB-720AF	MN908947.3	11083	G	T	0.83	0.82	0	0	0.825558936033227	TGT	ORF1ab:nsp6	L37F	G111T	TTG>TTT	Missense	ORF1ab:nsp6	0
CAMB-720AF	MN908947.3	147	C	T	0.21	0.21	4.3e-101	4.9e-99	0.212752363915155	ACT	NA	NA	NA	NA	NA	NA	0.787105659198682
CAMB-720AF	MN908947.3	14805	C	T	1	1	0	0	0.99802336229424	ACT	ORF1ab:RNA-dependent-RNA-polymerase	Y446Y	C1338T	TAC>TAT	Synonymous	ORF1ab:RNA-dependent-RNA-polymerase	0.00102740490920867
CAMB-720AF	MN908947.3	15405	A	G	1	1	0	0	0.999630332058247	TAG	ORF1ab:RNA-dependent-RNA-polymerase	L646L	A1938G	TTA>TTG	Synonymous	ORF1ab:RNA-dependent-RNA-polymerase	4.82175576199814e-05
CAMB-720AF	MN908947.3	23555	CCCATTGGTGCAGGTATATGCGCTAGT	-	0.0383703703703704	0.0414814814814815	0.0018;0.0016;0.0018;0.0019;0.00028;0.00059;0.00011;2e-04;0.00022;0.00021;0.00021;2e-04;0.00012;0.00011;4.1e-05;1.6e-05;0.00019;8.6e-05;0.00024;6.1e-05;0.00015;0.00026;0.00017;0.00029;9.4e-06;1.3e-05;0.00092	0.00076;0.00059;0.00074;0.00077;7e-05;0.00013;5.1e-05;1e-04;1e-04;0.00011;1e-04;1e-04;5.3e-05;5.1e-05;8.6e-06;3.4e-06;0.00011;4.7e-05;0.00014;4.2e-05;9.4e-05;0.00019;1e-04;0.00015;3.7e-06;7.4e-06;0.00064	0.0372665872069925	ACC	S	.	1993-2019-delinframe	.	no-SNV	GU280_gp02, spike glycoprotein	0.967523520843995
CAMB-720AF	MN908947.3	2480	A	G	1	1	0	0	0.999900586539417	AAT	ORF1ab:nsp2	I559V	A1675G	ATT>GTT	Missense	ORF1ab:nsp2	9.94134605825629e-05
CAMB-720AF	MN908947.3	2558	C	T	1	1	0	0	0.998702772823091	ACC	ORF1ab:nsp2	P585S	C1753T	CCA>TCA	Missense	ORF1ab:nsp2	0
CAMB-720AF	MN908947.3	26144	G	T	1	1	0	0	0.999872797812122	GGT	ORF3a	G251V	G752T	GGT>GTT	Missense	GU280_gp03	6.36010939388158e-05
CAMB-720AF	MN908947.3	26435	A	G	0.27	0.27	1.7e-135	7.3e-132	0.273633703920421	AAT	E	N64S	A191G	AAT>AGT	Missense	GU280_gp04	0.72592159157402
CAMB-720AF	MN908947.3	26780	TCTTGTAGGCTTGATGTGGCTCAGCTACTTCATTGCTT	-	0.0345526315789474	0.0391842105263158	0.0014;0.00016;0.00081;0.00068;0.00084;1.2e-05;4.2e-05;4.9e-06;4.5e-06;2.1e-06;2.7e-06;2e-06;3.8e-06;2.8e-06;3.6e-06;5.2e-06;2.3e-06;4.5e-06;3e-06;3.1e-06;2.3e-06;5.1e-06;3e-06;3.6e-06;2.9e-06;2.1e-06;4.2e-06;2.4e-06;9.7e-07;3e-06;4e-06;3.6e-06;2.6e-06;4.5e-06;1.1e-06;2.9e-06;2.4e-06;0.0024	0.00018;1.7e-05;8.5e-05;9.2e-05;0.00021;2.5e-06;9.3e-06;4.2e-07;4.1e-07;2.7e-07;2.1e-07;1.5e-07;2.7e-07;2.4e-07;3.4e-07;5.3e-07;2.1e-07;4.3e-07;1.9e-07;3e-07;2.2e-07;5e-07;2.9e-07;3.4e-07;2.4e-07;1.3e-07;3.8e-07;2.6e-07;1.9e-08;2.8e-07;4.1e-07;3.7e-07;1.6e-07;5.2e-07;5.9e-08;2.8e-07;1.4e-07;0.00063	0.0383964274247687	GTC	M	.	258-295-delfrshift	.	no-SNV	GU280_gp05	0.977932078547826
CAMB-720AF	MN908947.3	27331	C	T	1	1	0	0	0.999939044832526	ACT	ORF6	L44L	C130T	CTA>TTA	Synonymous	GU280_gp06	5.07959728952689e-05
CAMB-720AF	MN908947.3	3015	C	T	0.0089	0.0066	4.1e-06	4.4e-05	0.0076201096552365	GCT	ORF1ab:nsp3	A99V	C296T	GCT>GTT	Missense	ORF1ab:nsp3	0.992286962178236
CAMB-720AF	MN908947.3	583	C	T	1	1	0	0	0.99963839948129	TCC	ORF1ab:leader-protein	V106V	C318T	GTC>GTT	Synonymous	ORF1ab:leader-protein	0.000174565767652963
CAMB-720AF	MN908947.3	700	A	G	1	1	0	0	0.99963636153744	TAG	ORF1ab:leader-protein	L145L	A435G	TTA>TTG	Synonymous	ORF1ab:leader-protein	8.08085472354819e-05
CAMB-720AF	MN908947.3	7273	G	INS	0.024	0.011	3.3e-05	2e-05	0.0130010834236186	GGT	ORF1ab:nsp3	.	4553-4554-insfrshift	.	no-SNV	ORF1ab:nsp3	0.985915492957746
CAMB-720AF	MN908947.3	7279	C	T	1	0.99	2.7e-173	0	0.99455930359086	TCT	ORF1ab:nsp3	F1520F	C4560T	TTC>TTT	Synonymous	ORF1ab:nsp3	0.00108813928182807
CAMB-720BE	MN908947.3	10097	G	A	1	1	0	0	0.99984502130957	GGG	ORF1ab:3C-like-proteinase	G15S	G43A	GGT>AGT	Missense	ORF1ab:3C-like-proteinase	0.000116234017822549
CAMB-720BE	MN908947.3	10937	GATGTTGTT	-	0.0107555555555556	0.00384444444444444	6.6e-05;9.2e-05;0.00017;0.00019;0.00015;3.9e-05;8.6e-05;0.00067;0.00092	0.0084;0.01;0.013;0.015;0.012;0.0075;0.01;NA;NA	0.0081764308754032	TGA	ORF1ab:3C-like-proteinase	.	883-891-delinframe	.	no-SNV	ORF1ab:3C-like-proteinase	0.991759065028469
CAMB-720BE	MN908947.3	11075	T	-	0.035	0.033	9.6e-09	8.5e-09	0.0343112026076514	CTT	ORF1ab:nsp6	.	103-103-delfrshift	.	no-SNV	ORF1ab:nsp6	0.956882255389718
CAMB-720BE	MN908947.3	12263	AAGTTGG	-	0.00141428571428571	0.0058	NA;NA;NA;NA;0.00051;0.0011;NA	0.00027;0.00029;6e-04;0.00036;0.00032;3.1e-05;0.00022	0.00176239454524442	TAA	ORF1ab:nsp8	.	172-178-delfrshift	.	no-SNV	ORF1ab:nsp8	0.998064199243015
CAMB-720BE	MN908947.3	13536	C	T	0.99	1	0	0	0.997228256798262	ACA	ORF1ab:RNA-dependent-RNA-polymerase	Y23Y	C69T	TAC>TAT	Synonymous	ORF1ab:RNA-dependent-RNA-polymerase	0
CAMB-720BE	MN908947.3	14178	C	T	0.004	0.014	0.0018	5.5e-08	0.0076507164098405	CCT	ORF1ab:RNA-dependent-RNA-polymerase	T237T	C711T	ACC>ACT	Synonymous	ORF1ab:RNA-dependent-RNA-polymerase	0.99234928359016
CAMB-720BE	MN908947.3	14184	C	T	1	1	0	0	0.999920837016611	CCA	ORF1ab:RNA-dependent-RNA-polymerase	T239T	C717T	ACC>ACT	Synonymous	ORF1ab:RNA-dependent-RNA-polymerase	7.91629833889673e-05
CAMB-720BE	MN908947.3	14408	C	T	1	0.99	0	0	0.993570729737704	CCT	ORF1ab:RNA-dependent-RNA-polymerase	P314L	C941T	CCT>CTT	Missense	ORF1ab:RNA-dependent-RNA-polymerase	0.00034165204292392
CAMB-720BE	MN908947.3	1684	C	T	1	1	0	0	0.999756186760941	TCG	ORF1ab:nsp2	I293I	C879T	ATC>ATT	Synonymous	ORF1ab:nsp2	0.000243813239058881
CAMB-720BE	MN908947.3	17012	C	T	0.011	0.0025	1e-06	0.0047	0.0067390240647658	TCA	ORF1ab:helicase	S259L	C776T	TCA>TTA	Missense	ORF1ab:helicase	0.993216493928206
CAMB-720BE	MN908947.3	17167	C	T	0.0028	0.023	0.0095	1.9e-11	0.00949679468996426	TCA	ORF1ab:helicase	H311Y	C931T	CAT>TAT	Missense	ORF1ab:helicase	0.990503205310036
CAMB-720BE	MN908947.3	18415	G	T	0.0075	0.0059	2.5e-05	9.1e-05	0.00693472552010441	TGA	ORF1ab:3'-to-5'-exonuclease	D126Y	G376T	GAT>TAT	Missense	ORF1ab:3'-to-5'-exonuclease	0.993033824477537
CAMB-720BE	MN908947.3	18538	G	T	0.012	0.0057	1.9e-07	8e-05	0.0101054619864631	TGT	ORF1ab:3'-to-5'-exonuclease	V167L	G499T	GTA>TTA	Missense	ORF1ab:3'-to-5'-exonuclease	0.989863056823548
CAMB-720BE	MN908947.3	203	C	T	0.0064	0.019	0.00039	2.2e-09	0.0109313821022979	TCG	NA	NA	NA	NA	NA	NA	0.989033183920061
CAMB-720BE	MN908947.3	21058	C	T	1	1	0	0	0.999913543422816	CCC	ORF1ab:2'-O-ribose-methyltransferase	P134S	C400T	CCT>TCT	Missense	ORF1ab:2'-O-ribose-methyltransferase	4.32282885920546e-05
CAMB-720BE	MN908947.3	21084	AAATGACTCT	-	0.0007332	0.00552	NA;NA;NA;NA;NA;NA;0.0022;0.0025;NA;NA	0.00018;8.3e-05;4.2e-05;0.00014;0.00019;0.00045;0.00052;0.00055;0.00051;0.00051	0.00175665883489603	AAA	ORF1ab:2'-O-ribose-methyltransferase	.	426-435-delfrshift	.	no-SNV	ORF1ab:2'-O-ribose-methyltransferase	0.9981195767915
CAMB-720BE	MN908947.3	21663	G	C	0.0083	0.0049	1.6e-05	0.00022	0.00699790062981106	CGT	S	R34P	G101C	CGT>CCT	Missense	GU280_gp02, spike glycoprotein	0.992768836015862
CAMB-720BE	MN908947.3	22205	G	C	0.0066	0.0055	3.8e-05	9e-05	0.00638541723516891	TGA	S	D215H	G643C	GAT>CAT	Missense	GU280_gp02, spike glycoprotein	0.993560006549146
CAMB-720BE	MN908947.3	23114	C	T	0.0034	0.023	0.001	6.7e-12	0.0190373913892414	TCT	S	L518L	C1552T	CTA>TTA	Synonymous	GU280_gp02, spike glycoprotein	0.980864980962609
CAMB-720BE	MN908947.3	23403	A	G	1	1	0	0	0.999898949998622	GAT	S	D614G	A1841G	GAT>GGT	Missense	GU280_gp02, spike glycoprotein	9.18636376163223e-05
CAMB-720BE	MN908947.3	23427	TTGCTA	-	0.00993333333333333	0.00161666666666667	0.00017;0.00013;8.3e-06;5.8e-06;3e-05;8.8e-06	0.0055;0.0047;NA;NA;NA;NA	0.00639039863473631	GTT	S	.	1865-1870-delinframe	.	no-SNV	GU280_gp02, spike glycoprotein	0.991179925469864
CAMB-720BE	MN908947.3	23481	C	T	0.011	0.015	1.8e-06	3.6e-08	0.0123307503742823	TCT	S	S640F	C1919T	TCT>TTT	Missense	GU280_gp02, spike glycoprotein	0.986262606320846
CAMB-720BE	MN908947.3	23492	C	T	0.0087	0.0028	1.5e-05	0.0065	0.00651932826362484	TCA	S	Q644*	C1930T	CAA>TAA	Nonsense	GU280_gp02, spike glycoprotein	0.993290557667934
CAMB-720BE	MN908947.3	23731	C	T	1	1	0	0	0.999936220422221	CCA	S	T723T	C2169T	ACC>ACT	Synonymous	GU280_gp02, spike glycoprotein	6.37795777791951e-05
CAMB-720BE	MN908947.3	241	C	T	1	1	0	0	0.999823723316117	TCG	NA	NA	NA	NA	NA	NA	0.000105766010329814
CAMB-720BE	MN908947.3	24213	C	T	0.0091	0.011	4.1e-05	8.5e-06	0.0101404056162246	TCT	S	S884F	C2651T	TCT>TTT	Missense	GU280_gp02, spike glycoprotein	0.989807592303692
CAMB-720BE	MN908947.3	25416	CACA	TCAC	0.00175825	0.01075	6.4e-05;NA;NA;NA	1.3e-06;1.1e-06;1.6e-06;9.8e-07	0.00510273506599537	TCA	ORF3a	.	24-27-mnv	.	no-SNV	GU280_gp03	0.991077075605545
CAMB-720BE	MN908947.3	25521	C	T	0.0033	0.025	0.007	3.1e-12	0.0135554836622452	TCG	ORF3a	F43F	C129T	TTC>TTT	Synonymous	GU280_gp03	0.985134260757037
CAMB-720BE	MN908947.3	25624	C	T	0.012	0.0046	2.3e-07	0.00034	0.00873068250563713	TCA	ORF3a	H78Y	C232T	CAC>TAC	Missense	GU280_gp03	0.991214321069131
CAMB-720BE	MN908947.3	26768	C	T	0.026	0.029	7.9e-13	3.8e-14	0.0271315888318518	TCG	M	I82I	C246T	ATC>ATT	Synonymous	GU280_gp05	0.972868411168148
CAMB-720BE	MN908947.3	2764	G	-	0.018	0.003	3e-08	0.0087	0.0126074498567335	TGC	ORF1ab:nsp3	.	45-45-delfrshift	.	no-SNV	ORF1ab:nsp3	0.987392550143266
CAMB-720BE	MN908947.3	28253	C	T	0.11	0.13	1.4e-47	3.8e-57	0.114668225402143	TCA	ORF8	F120F	C360T	TTC>TTT	Synonymous	GU280_gp09	0.884927102887782
CAMB-720BE	MN908947.3	28443	CTCA	ACTC	0.0081	0.00065	1.6e-05;1.1e-05;2.7e-05;9e-06	NA;NA;0.0042;NA	0.00381144309121178	ACT	N	.	170-173-mnv	.	no-SNV	GU280_gp10	0.996274314430533
CAMB-720BE	MN908947.3	28561	TG	GT	0.00775	0.001595	2e-05;2e-05	NA;0.0016	0.00459985709181851	GTG	N	.	288-289-mnv	.	no-SNV	GU280_gp10	0.995939595784479
CAMB-720BE	MN908947.3	28603	CTACTAC	TCTACTA	0.00951428571428571	0.00104014285714286	2.1e-07;2.3e-05;2.9e-05;2.7e-05;9.3e-06;1.4e-05;4.3e-05	0.0017;NA;NA;NA;NA;NA;NA	0.00363042294427301	TCT	N	.	330-336-mnv	.	no-SNV	GU280_gp10	0.985958516036853
CAMB-720BE	MN908947.3	28881	GGG	AAC	1	1	0;0;0	0;0;0	0.998789091291987	AGG	N	.	608-610-mnv	.	no-SNV	GU280_gp10	0.000889205050684688
CAMB-720BE	MN908947.3	28896	C	T	0.005	0.0091	0.00048	8.2e-06	0.00661436702045839	GCT	N	A208V	C623T	GCT>GTT	Missense	GU280_gp10	0.986514895144337
CAMB-720BE	MN908947.3	29406	AAACTCAAGCCTTACCGCAGAGACAGAAGAAACA	-	0.00591764705882353	0.00678235294117647	0.00036;0.00019;0.00023;0.00021;0.00018;0.00021;0.00029;0.00021;5.5e-05;2e-04;0.00021;0.00017;0.00019;0.00021;2e-04;0.00027;4.1e-05;0.00022;0.00068;0.00048;0.00028;0.00022;0.00043;0.00038;0.00035;0.00043;0.00044;0.00023;0.00015;4e-04;0.00019;0.00018;0.00023;0.00025	0.00053;0.00016;0.00016;0.00016;0.00016;0.00015;4e-04;0.00015;9.3e-05;0.00015;0.00016;0.00021;0.00015;0.00018;0.00016;0.00035;0.00058;0.00016;0.00042;0.00033;0.00036;0.00029;0.00061;0.00053;0.00059;0.00064;0.00068;0.00029;0.00028;0.00061;0.00018;0.00017;0.00029;0.00033	0.00594648166501487	GAA	N	.	1133-1166-delfrshift	.	no-SNV	GU280_gp10	0.99412148922273
CAMB-720BE	MN908947.3	29585	C	T	0.0026	0.0089	0.0082	1.5e-05	0.00603836135448733	TCC	ORF10	P10S	C28T	CCG>TCG	Missense	GU280_gp11	0.993961638645513
CAMB-720BE	MN908947.3	29614	C	T	0.025	0.03	2.6e-11	1.5e-13	0.027939602900963	GCA	ORF10	C19C	C57T	TGC>TGT	Synonymous	GU280_gp11	0.972060397099037
CAMB-720BE	MN908947.3	3037	C	T	1	1	0	0	1	TCT	ORF1ab:nsp3	F106F	C318T	TTC>TTT	Synonymous	ORF1ab:nsp3	0
CAMB-720BE	MN908947.3	313	C	T	0.009	0.0039	1.2e-05	0.002	0.00708240900501191	TCA	ORF1ab:leader-protein	L16L	C48T	CTC>CTT	Synonymous	ORF1ab:leader-protein	0.992917590994988
CAMB-720BE	MN908947.3	4002	C	T	1	1	0	0	0.999755759993487	ACT	ORF1ab:nsp3	T428I	C1283T	ACT>ATT	Missense	ORF1ab:nsp3	0.000244240006513067
CAMB-720BE	MN908947.3	4200	TGCTAGCGAAAGCTT	-	0.00052	0.00778666666666667	NA;NA;NA;NA;NA;NA;NA;NA;NA;NA;NA;NA;NA;4.8e-05;NA	2e-05;2.4e-05;1.9e-05;1.9e-05;2.9e-06;3.2e-05;2.8e-05;2.6e-05;3.6e-05;1.3e-05;1.4e-05;1.9e-05;1.9e-05;2.8e-05;5.8e-06	0.00313568985176739	ATG	ORF1ab:nsp3	.	1481-1495-delinframe	.	no-SNV	ORF1ab:nsp3	0.996804789452442
CAMB-720BE	MN908947.3	4556	G	T	0.0069	0.0047	4.3e-05	0.00041	0.00619556751398428	TGT	ORF1ab:nsp3	V613L	G1837T	GTA>TTA	Missense	ORF1ab:nsp3	0.987962897401402
CAMB-720BE	MN908947.3	4817	G	C	0.0094	0.00076	2.3e-06	0.0089	0.00565147413856171	TGG	ORF1ab:nsp3	G700R	G2098C	GGA>CGA	Missense	ORF1ab:nsp3	0.994330236301119
CAMB-720BE	MN908947.3	635	C	T	0.097	0.089	5e-44	1.9e-40	0.0937797181637417	TCG	ORF1ab:leader-protein	R124C	C370T	CGT>TGT	Missense	ORF1ab:leader-protein	0.906220281836258
CAMB-720BE	MN908947.3	683	C	T	0.029	0.019	5.7e-14	3.3e-10	0.0252460094609294	TCT	ORF1ab:leader-protein	L140L	C418T	CTA>TTA	Synonymous	ORF1ab:leader-protein	0.974382973699965
CAMB-720BE	MN908947.3	9070	T	C	0.04	0.038	4e-19	5.5e-18	0.0390505359877489	ATA	ORF1ab:nsp4	D172D	T516C	GAT>GAC	Synonymous	ORF1ab:nsp4	0.96090006421973
CAMB-720BE	MN908947.3	9430	C	T	0.014	0.016	4.3e-07	2.2e-07	0.0145772594752187	TCG	ORF1ab:nsp4	I292I	C876T	ATC>ATT	Synonymous	ORF1ab:nsp4	0.985422740524781
CAMB-720BE	MN908947.3	9515	C	T	0.024	0.027	1.5e-12	4.7e-14	0.0255440846702993	ACT	ORF1ab:nsp4	L321L	C961T	CTA>TTA	Synonymous	ORF1ab:nsp4	0.974445082384548
CAMB-720BE	MN908947.3	9561	C	T	0.011	0.024	1.1e-06	2.3e-12	0.0164008939055339	TCA	ORF1ab:nsp4	S336L	C1007T	TCA>TTA	Missense	ORF1ab:nsp4	0.98137696804414
CAMB-720BE	MN908947.3	9661	C	T	0.0052	0.019	0.00026	2.6e-10	0.011092558795739	TCA	ORF1ab:nsp4	F369F	C1107T	TTC>TTT	Synonymous	ORF1ab:nsp4	0.986487011221994
CAMB-720CD	MN908947.3	11075	T	-	0.036	0.039	2.5e-09	2e-10	0.0373369250285822	CTT	ORF1ab:nsp6	.	103-103-delfrshift	.	no-SNV	ORF1ab:nsp6	0.958074266652049
CAMB-720CD	MN908947.3	11455	C	T	1	1	0	0	0.999903966196101	CCA	ORF1ab:nsp6	A161A	C483T	GCC>GCT	Synonymous	ORF1ab:nsp6	4.80169019494862e-05
CAMB-720CD	MN908947.3	14408	C	T	1	1	0	0	0.999267753320739	CCT	ORF1ab:RNA-dependent-RNA-polymerase	P314L	C941T	CCT>CTT	Missense	ORF1ab:RNA-dependent-RNA-polymerase	0.000322188538874976
CAMB-720CD	MN908947.3	2305	G	T	0.013	0.015	3.3e-07	3.4e-08	0.0140862100235778	AGC	ORF1ab:nsp2	K500N	G1500T	AAG>AAT	Missense	ORF1ab:nsp2	0.9857928783024
CAMB-720CD	MN908947.3	23202	C	T	0.015	0.016	4.1e-08	1.7e-08	0.0152870487040373	ACA	S	T547I	C1640T	ACA>ATA	Missense	GU280_gp02, spike glycoprotein	0.983879869622718
CAMB-720CD	MN908947.3	23403	A	G	1	1	0	0	0.999198042818423	GAT	S	D614G	A1841G	GAT>GGT	Missense	GU280_gp02, spike glycoprotein	6.09081403729608e-05
CAMB-720CD	MN908947.3	241	C	T	1	1	0	0	0.999089162692104	TCG	NA	NA	NA	NA	NA	NA	0.000149046104928458
CAMB-720CD	MN908947.3	28881	GGG	AAC	1	1	0;0;0	0;0;0	0.999512836751595	AGG	N	.	608-610-mnv	.	no-SNV	GU280_gp10	0.000165152766308836
CAMB-720CD	MN908947.3	3037	C	T	1	1	0	0	0.999686793109448	TCT	ORF1ab:nsp3	F106F	C318T	TTC>TTT	Synonymous	ORF1ab:nsp3	0.000243605359317905
CAMB-720DC	MN908947.3	11074	CT	-	0.0105	0.0225	NA;1e-06	6.3e-09;3.1e-09	0.0196531381050537	TCT	ORF1ab:nsp6	.	102-103-delfrshift	.	no-SNV	ORF1ab:nsp6	0.976285970172501
CAMB-720DC	MN908947.3	11075	T	-	0.021	0.034	1e-06	3.1e-09	0.0299395326033666	CTT	ORF1ab:nsp6	.	103-103-delfrshift	.	no-SNV	ORF1ab:nsp6	0.965876777251185
CAMB-720DC	MN908947.3	13459	G	T	1	0.99	0	0	0.995044864068568	CGT	ORF1ab:nsp11	S6S	G18T	TCG>TCT	Synonymous	ORF1ab:nsp11	0
CAMB-720DC	MN908947.3	14408	C	T	1	0.99	0	0	0.994648341289871	CCT	ORF1ab:RNA-dependent-RNA-polymerase	P314L	C941T	CCT>CTT	Missense	ORF1ab:RNA-dependent-RNA-polymerase	0.000456107276431417
CAMB-720DC	MN908947.3	16260	C	T	0.054	0.027	1.9e-08	3.4e-12	0.0277576635288438	GCA	ORF1ab:helicase	C8C	C24T	TGC>TGT	Synonymous	ORF1ab:helicase	0.972242336471156
CAMB-720DC	MN908947.3	16410	AG	-	0.0225	0.0088	8.8e-05;9.4e-05	1.9e-05;2e-05	0.00921658986175115	CAG	ORF1ab:helicase	.	174-175-delfrshift	.	no-SNV	ORF1ab:helicase	0.990531177829099
CAMB-720DC	MN908947.3	17999	C	T	0.047	0.032	2.7e-22	8.1e-16	0.0354425077377766	ACA	ORF1ab:helicase	T588I	C1763T	ACA>ATA	Missense	ORF1ab:helicase	0.964510949244839
CAMB-720DC	MN908947.3	1870	A	T	0.01	0.011	1.1e-05	1.6e-06	0.0104918520723268	CAT	ORF1ab:nsp2	A355A	A1065T	GCA>GCT	Synonymous	ORF1ab:nsp2	0.989508147927673
CAMB-720DC	MN908947.3	19109	G	T	0.011	0.0068	1.1e-06	3.9e-05	0.00760814889336016	AGT	ORF1ab:3'-to-5'-exonuclease	S357I	G1070T	AGT>ATT	Missense	ORF1ab:3'-to-5'-exonuclease	0.987550301810865
CAMB-720DC	MN908947.3	21123	G	T	1	1	0	0	0.999869867915935	GGT	ORF1ab:2'-O-ribose-methyltransferase	G155G	G465T	GGG>GGT	Synonymous	ORF1ab:2'-O-ribose-methyltransferase	0
CAMB-720DC	MN908947.3	23403	A	G	1	1	0	0	0.99988358556461	GAT	S	D614G	A1841G	GAT>GGT	Missense	GU280_gp02, spike glycoprotein	7.76096235933256e-05
CAMB-720DC	MN908947.3	241	C	T	1	1	0	0	0.999585312523562	TCG	NA	NA	NA	NA	NA	NA	0.000376988614943829
CAMB-720DC	MN908947.3	24489	T	-	0.0077	0.013	0.0026	3.7e-06	0.0117302052785924	GTT	S	.	2927-2927-delfrshift	.	no-SNV	GU280_gp02, spike glycoprotein	0.987781036168133
CAMB-720DC	MN908947.3	28881	GGG	AAC	1	1	0;0;0	0;0;0	0.999878758486906	AGG	N	.	608-610-mnv	.	no-SNV	GU280_gp10	0.000282406099971759
CAMB-720DC	MN908947.3	3037	C	T	1	1	1.1e-225	0	0.999598447329675	TCT	ORF1ab:nsp3	F106F	C318T	TTC>TTT	Synonymous	ORF1ab:nsp3	0.000133850890108419
CAMB-720DC	MN908947.3	4117	AT	-	0.015	0.0225	0.00027;0.00024	5.5e-06;3.2e-06	0.0205786842777393	CAT	ORF1ab:nsp3	.	1398-1399-delfrshift	.	no-SNV	ORF1ab:nsp3	0.980641857289177
CAMB-720DC	MN908947.3	5203	C	T	0.05	0.078	6.9e-10	5e-18	0.0677618069815195	ACA	ORF1ab:nsp3	Y828Y	C2484T	TAC>TAT	Synonymous	ORF1ab:nsp3	0.932238193018481
CAMB-720DC	MN908947.3	6003	A	G	0.016	0.026	0.00013	1.9e-11	0.0253968253968254	GAT	ORF1ab:nsp3	D1095G	A3284G	GAT>GGT	Missense	ORF1ab:nsp3	0.974603174603175
CAMB-720DC	MN908947.3	7798	G	T	0.059	0.0079	1.2e-13	4e-05	0.0107379929714955	AGA	ORF1ab:nsp3	K1693N	G5079T	AAG>AAT	Missense	ORF1ab:nsp3	0.988871534556814
CAMB-720EB	MN908947.3	10138	C	T	0.017	0.0094	6.9e-09	1.1e-05	0.0115338406087305	ACG	ORF1ab:3C-like-proteinase	N28N	C84T	AAC>AAT	Synonymous	ORF1ab:3C-like-proteinase	0.988439460686157
CAMB-720EB	MN908947.3	11075	T	-	0.03	0.007	7.2e-09	0.0035	0.0130740864901106	CTT	ORF1ab:nsp6	.	103-103-delfrshift	.	no-SNV	ORF1ab:nsp6	0.986791820315119
CAMB-720EB	MN908947.3	14371	G	T	1	1	0	0	0.99988720108287	TGC	ORF1ab:RNA-dependent-RNA-polymerase	A302S	G904T	GCA>TCA	Missense	ORF1ab:RNA-dependent-RNA-polymerase	0
CAMB-720EB	MN908947.3	14645	C	T	0.007	0.014	4.5e-05	4.2e-08	0.0116367624211777	ACT	ORF1ab:RNA-dependent-RNA-polymerase	T393I	C1178T	ACT>ATT	Missense	ORF1ab:RNA-dependent-RNA-polymerase	0.988363237578822
CAMB-720EB	MN908947.3	1565	A	G	1	1	0	0	0.9994708994709	TAA	ORF1ab:nsp2	N254D	A760G	AAC>GAC	Missense	ORF1ab:nsp2	0.000529100529100529
CAMB-720EB	MN908947.3	1605	ATG	-	1	1	0;0;0	0;0;0	0.999384064057338	AAT	ORF1ab:nsp2	.	800-802-delinframe	.	no-SNV	ORF1ab:nsp2	0.000168001344010752
CAMB-720EB	MN908947.3	16247	C	T	0.026	0.017	0.00075	7.8e-07	0.0169293636894337	GCT	ORF1ab:helicase	A4V	C11T	GCT>GTT	Missense	ORF1ab:helicase	0.983070636310566
CAMB-720EB	MN908947.3	1740	A	G	1	1	0	0	0.999858996051889	AAA	ORF1ab:nsp2	K312R	A935G	AAA>AGA	Missense	ORF1ab:nsp2	7.05019740552736e-05
CAMB-720EB	MN908947.3	23035	T	C	0.0093	0.0083	0.0032	4.7e-05	0.00836699365262551	CTT	S	P491P	T1473C	CCT>CCC	Synonymous	GU280_gp02, spike glycoprotein	0.99134448932487
CAMB-720EB	MN908947.3	2459	C	T	0.012	0.0079	0.00012	4.1e-05	0.00839416058394161	GCC	ORF1ab:nsp2	P552S	C1654T	CCT>TCT	Missense	ORF1ab:nsp2	0.991605839416058
CAMB-720EB	MN908947.3	24893	G	C	0.022	0.0062	5.4e-11	5.4e-05	0.00775120072281136	TGA	S	E1111Q	G3331C	GAA>CAA	Missense	GU280_gp02, spike glycoprotein	0.992106139141186
CAMB-720EB	MN908947.3	25586	T	C	0.0043	0.013	0.001	2.2e-07	0.0112678003594636	CTC	ORF3a	L65P	T194C	CTC>CCC	Missense	GU280_gp03	0.988697635835753
CAMB-720EB	MN908947.3	26325	G	T	1	1	0	0	0.999902190923318	TGC	E	L27F	G81T	TTG>TTT	Missense	GU280_gp04	9.78090766823161e-05
CAMB-720EB	MN908947.3	26877	C	-	0.0016	0.0068	0.0083	2.7e-05	0.00597609561752988	TCT	M	.	355-355-delfrshift	.	no-SNV	GU280_gp05	0.994000189717321
CAMB-720EB	MN908947.3	27925	C	T	0.31	0.23	5.3e-101	4.1e-99	0.242053307008884	ACA	ORF8	T11I	C32T	ACA>ATA	Missense	GU280_gp09	0.75538005923001
CAMB-720EB	MN908947.3	28360	T	C	0.0033	0.012	0.00063	1.4e-07	0.00977198697068404	ATG	N	N29N	T87C	AAT>AAC	Synonymous	GU280_gp10	0.990201092955017
CAMB-720FA	MN908947.3	11074	C	INS	0.13	0.11	2.5e-39	2e-34	0.111645152430651	TCT	ORF1ab:nsp6	.	101-102-insfrshift	.	no-SNV	ORF1ab:nsp6	0.885985992859105
CAMB-720FA	MN908947.3	11083	G	-	0.17	0.15	2e-74	7e-65	0.151179826065272	TGT	ORF1ab:nsp6	.	111-111-delfrshift	.	no-SNV	ORF1ab:nsp6	6.23421963155762e-05
CAMB-720FA	MN908947.3	11083	G	T	0.83	0.85	0	0	0.848664318443939	TGT	ORF1ab:nsp6	L37F	G111T	TTG>TTT	Missense	ORF1ab:nsp6	6.23421963155762e-05
CAMB-720FA	MN908947.3	14805	C	T	1	1	0	0	0.995857375351383	ACT	ORF1ab:RNA-dependent-RNA-polymerase	Y446Y	C1338T	TAC>TAT	Synonymous	ORF1ab:RNA-dependent-RNA-polymerase	0.000887705281846427
CAMB-720FA	MN908947.3	2480	A	G	1	1	0	0	1	AAT	ORF1ab:nsp2	I559V	A1675G	ATT>GTT	Missense	ORF1ab:nsp2	0
CAMB-720FA	MN908947.3	2558	C	T	1	1	0	0	0.999647204092433	ACC	ORF1ab:nsp2	P585S	C1753T	CCA>TCA	Missense	ORF1ab:nsp2	0
CAMB-720FA	MN908947.3	25975	T	G	0.84	0.9	2.9e-95	0	0.897740784780024	ATC	ORF3a	S195A	T583G	TCT>GCT	Missense	GU280_gp03	0.102259215219976
CAMB-720FA	MN908947.3	26144	G	T	1	1	9.1e-119	0	1	GGT	ORF3a	G251V	G752T	GGT>GTT	Missense	GU280_gp03	0
CAMB-720FA	MN908947.3	26447	C	T	0.011	0.0075	2.8e-06	3.6e-05	0.00836311651179414	TCT	E	S68F	C203T	TCT>TTT	Missense	GU280_gp04	0.990135811293781
CAMB-720FA	MN908947.3	28378	G	T	0.0047	0.01	0.00081	2.4e-06	0.00903347700301116	CGC	N	A35A	G105T	GCG>GCT	Synonymous	GU280_gp10	0.990523705496841
CAMB-720FA	MN908947.3	29013	C	T	1	1	0	0	0.999416399182959	ACT	N	T247I	C740T	ACT>ATT	Missense	GU280_gp10	8.3371545291592e-05
CAMB-720FA	MN908947.3	4185	G	A	1	1	0	0	0.999897526984561	GGT	ORF1ab:nsp3	G489D	G1466A	GGT>GAT	Missense	ORF1ab:nsp3	0.000102473015439268
CAMB-720FA	MN908947.3	8407	C	T	0.91	0.92	0	0	0.922772277227723	ACG	ORF1ab:nsp3	N1896N	C5688T	AAC>AAT	Synonymous	ORF1ab:nsp3	0.0772277227722772
CAMB-72106	MN908947.3	11075	T	-	0.023	0.023	6.8e-06	1.4e-06	0.0232709308372335	CTT	ORF1ab:nsp6	.	103-103-delfrshift	.	no-SNV	ORF1ab:nsp6	0.974044844146707
CAMB-72106	MN908947.3	130	T	C	0.013	0.041	2.4e-07	5.7e-20	0.0193046884563594	ATA	NA	NA	NA	NA	NA	NA	0.980695311543641
CAMB-72106	MN908947.3	13613	A	-	0.0046	0.013	0.0025	2.1e-06	0.00559870876626652	GAA	ORF1ab:RNA-dependent-RNA-polymerase	.	146-146-delfrshift	.	no-SNV	ORF1ab:RNA-dependent-RNA-polymerase	0.994199535962877
CAMB-72106	MN908947.3	14408	C	T	0.99	1	0	0	0.995582659484398	CCT	ORF1ab:RNA-dependent-RNA-polymerase	P314L	C941T	CCT>CTT	Missense	ORF1ab:RNA-dependent-RNA-polymerase	0.0028958121157834
CAMB-72106	MN908947.3	17373	C	T	0.027	0.014	9e-13	3.7e-08	0.0241898744576136	CCA	ORF1ab:helicase	A379A	C1137T	GCC>GCT	Synonymous	ORF1ab:helicase	0.975757847332691
CAMB-72106	MN908947.3	1912	C	T	0.011	0.005	2.3e-06	0.00073	0.00967299921036741	CCC	ORF1ab:nsp2	S369S	C1107T	TCC>TCT	Synonymous	ORF1ab:nsp2	0.990292164057783
CAMB-72106	MN908947.3	19269	C	T	0.016	0.03	2.2e-08	7.2e-15	0.018828947085279	ACT	ORF1ab:3'-to-5'-exonuclease	N410N	C1230T	AAC>AAT	Synonymous	ORF1ab:3'-to-5'-exonuclease	0.981171052914721
CAMB-72106	MN908947.3	20148	C	T	0.011	0.011	1.9e-05	0.00065	0.0112359550561798	TCA	ORF1ab:endoRNAse	F176F	C528T	TTC>TTT	Synonymous	ORF1ab:endoRNAse	0.98876404494382
CAMB-72106	MN908947.3	20931	G	T	0.048	0.051	1.3e-21	1.1e-23	0.0488271778248551	CGG	ORF1ab:2'-O-ribose-methyltransferase	T91T	G273T	ACG>ACT	Synonymous	ORF1ab:2'-O-ribose-methyltransferase	0.951147298297557
CAMB-72106	MN908947.3	21606	G	C	0.014	0.011	2.1e-07	2.3e-06	0.0137922763252579	TGT	S	C15S	G44C	TGT>TCT	Missense	GU280_gp02, spike glycoprotein	0.986087790837131
CAMB-72106	MN908947.3	23403	A	G	1	1	0	0	0.999916754181501	GAT	S	D614G	A1841G	GAT>GGT	Missense	GU280_gp02, spike glycoprotein	4.48246714991932e-05
CAMB-72106	MN908947.3	23758	C	T	0.081	0.064	4.7e-36	1.2e-28	0.0760670123653769	CCA	S	T732T	C2196T	ACC>ACT	Synonymous	GU280_gp02, spike glycoprotein	0.923893099321899
CAMB-72106	MN908947.3	241	C	T	1	1	0	0	0.99982146728388	TCG	NA	NA	NA	NA	NA	NA	0.000102018694925845
CAMB-72106	MN908947.3	27503	C	T	0.0091	0.0072	8.7e-06	3e-05	0.00854807375096221	TCT	ORF7a	S37F	C110T	TCT>TTT	Missense	GU280_gp07	0.991415270701221
CAMB-72106	MN908947.3	28881	GGG	AAC	1	1	0;0;0	0;0;0	0.996564371604996	AGG	N	.	608-610-mnv	.	no-SNV	GU280_gp10	0
CAMB-72106	MN908947.3	28907	G	A	0.027	0.022	3.7e-13	4.9e-11	0.0260463445302676	TGG	N	G212S	G634A	GGC>AGC	Missense	GU280_gp10	0.970720316148734
CAMB-72106	MN908947.3	29737	G	A	0.024	0.014	3.9e-11	7.7e-08	0.018431292238378	GGC	NA	NA	NA	NA	NA	NA	0.981568707761622
CAMB-72106	MN908947.3	29750	C	T	0.011	0.0083	3.3e-05	0.00016	0.00922625288320403	ACG	NA	NA	NA	NA	NA	NA	0.990773747116796
CAMB-72106	MN908947.3	3037	C	T	1	0.99	0	0	0.992957746478873	TCT	ORF1ab:nsp3	F106F	C318T	TTC>TTT	Synonymous	ORF1ab:nsp3	0.000110035211267606
CAMB-72106	MN908947.3	3199	T	C	0.024	0.043	1.3e-11	4.7e-20	0.0273701298701299	ATT	ORF1ab:nsp3	D160D	T480C	GAT>GAC	Synonymous	ORF1ab:nsp3	0.972597402597403
CAMB-72106	MN908947.3	3267	C	T	0.0027	0.0077	0.0061	1.9e-05	0.00355181205840194	ACT	ORF1ab:nsp3	T183I	C548T	ACT>ATT	Missense	ORF1ab:nsp3	0.996410132812401
CAMB-72106	MN908947.3	3728	G	T	0.023	0.037	3.5e-08	1.2e-11	0.0296762589928058	TGG	ORF1ab:nsp3	G337C	G1009T	GGT>TGT	Missense	ORF1ab:nsp3	0.970323741007194
CAMB-72106	MN908947.3	4021	C	T	0.0085	0.0034	2.1e-05	0.0045	0.00817972350230415	ACT	ORF1ab:nsp3	N434N	C1302T	AAC>AAT	Synonymous	ORF1ab:nsp3	0.991781874039939
CAMB-72106	MN908947.3	772	T	C	0.0087	0.0035	1.3e-05	0.0013	0.00755911131143539	TTA	ORF1ab:leader-protein	V169V	T507C	GTT>GTC	Synonymous	ORF1ab:leader-protein	0.992440888688565
CAMB-72106	MN908947.3	8257	A	G	0.033	0.027	6.2e-16	1e-13	0.0319166984773296	AAG	ORF1ab:nsp3	E1846E	A5538G	GAA>GAG	Synonymous	ORF1ab:nsp3	0.96808330152267
CAMB-72106	MN908947.3	9111	G	A	0.026	0.07	1.6e-12	7.6e-32	0.0380706374932469	CGC	ORF1ab:nsp4	R186H	G557A	CGC>CAC	Missense	ORF1ab:nsp4	0.958957995678012
CAMB-72106	MN908947.3	9474	C	T	0.0044	0.0099	0.00059	5.7e-06	0.00491424640031451	GCT	ORF1ab:nsp4	A307V	C920T	GCT>GTT	Missense	ORF1ab:nsp4	0.995036611135682
CAMB-72115	MN908947.3	11075	T	-	0.04	0.045	9e-10	1.5e-11	0.041589254062827	CTT	ORF1ab:nsp6	.	103-103-delfrshift	.	no-SNV	ORF1ab:nsp6	0.955709313003182
CAMB-72115	MN908947.3	11195	C	T	1	1	0	0	0.998663593340036	TCT	ORF1ab:nsp6	L75F	C223T	CTT>TTT	Missense	ORF1ab:nsp6	0.000147127338711655
CAMB-72115	MN908947.3	12322	G	A	1	1	0	0	0.999865479900455	AGG	ORF1ab:nsp8	E77E	G231A	GAG>GAA	Synonymous	ORF1ab:nsp8	6.72600497724368e-05
CAMB-72115	MN908947.3	13768	A	G	0.0035	0.0076	0.003	3.6e-05	0.00485017606803535	CAT	ORF1ab:RNA-dependent-RNA-polymerase	M101V	A301G	ATG>GTG	Missense	ORF1ab:RNA-dependent-RNA-polymerase	0.994850840475716
CAMB-72115	MN908947.3	14408	C	T	1	1	0	0	0.998434224144794	CCT	ORF1ab:RNA-dependent-RNA-polymerase	P314L	C941T	CCT>CTT	Missense	ORF1ab:RNA-dependent-RNA-polymerase	0.000252116451261909
CAMB-72115	MN908947.3	16474	A	G	0.0086	0.0049	3.9e-05	0.00066	0.00588686972101357	TAG	ORF1ab:helicase	S80G	A238G	AGT>GGT	Missense	ORF1ab:helicase	0.994113130278986
CAMB-72115	MN908947.3	16887	C	T	0.013	0.01	1.9e-06	2.3e-05	0.0122068054179055	ACA	ORF1ab:helicase	Y217Y	C651T	TAC>TAT	Synonymous	ORF1ab:helicase	0.987528906508094
CAMB-72115	MN908947.3	20874	T	A	0.0073	0.0034	4.2e-05	0.00054	0.0061556910162886	CTG	ORF1ab:2'-O-ribose-methyltransferase	A72A	T216A	GCT>GCA	Synonymous	ORF1ab:2'-O-ribose-methyltransferase	0.993764364944539
CAMB-72115	MN908947.3	22987	C	T	1	1	0	0	0.999037613280937	CCG	S	A475A	C1425T	GCC>GCT	Synonymous	GU280_gp02, spike glycoprotein	0.000320795573021092
CAMB-72115	MN908947.3	23182	TTTCAACT	-	0.0094625	0.0041875	5e-06;2.5e-05;0.00074;0.00047;0.00067;0.00092;0.00093;0.00096	0.0011;0.0018;0.009;0.0079;0.0059;0.0096;0.0096;0.01	0.00760135135135135	ATT	S	.	1620-1627-delfrshift	.	no-SNV	GU280_gp02, spike glycoprotein	0.990482428141503
CAMB-72115	MN908947.3	23191	CAATGG	-	0.0103833333333333	0.005	0.00047;0.00067;1e-04;9.1e-05;0.00014;1e-05	0.0078;0.011;0.0025;0.0024;0.0031;0.00068	0.00876548043044429	TCA	S	.	1629-1634-delinframe	.	no-SNV	GU280_gp02, spike glycoprotein	0.990588752053881
CAMB-72115	MN908947.3	23403	A	G	1	1	0	0	0.999917565809962	GAT	S	D614G	A1841G	GAT>GGT	Missense	GU280_gp02, spike glycoprotein	5.49561266921907e-05
CAMB-72115	MN908947.3	241	C	T	1	1	0	0	0.999574779310462	TCG	NA	NA	NA	NA	NA	NA	0.000136070620652118
CAMB-72115	MN908947.3	25452	C	T	0.0087	0.0036	2e-05	0.0034	0.00664929615592853	TCA	ORF3a	I20I	C60T	ATC>ATT	Synonymous	GU280_gp03	0.993316865186789
CAMB-72115	MN908947.3	28881	GGG	AAC	1	1	0;0;0	0;0;0	0.998969395528073	AGG	N	.	608-610-mnv	.	no-SNV	GU280_gp10	0.00020632382524372
CAMB-72115	MN908947.3	3037	C	T	1	1	0	0	0.999730312837109	TCT	ORF1ab:nsp3	F106F	C318T	TTC>TTT	Synonymous	ORF1ab:nsp3	8.98957209636821e-05
CAMB-72115	MN908947.3	3373	C	A	1	1	0	0	0.998809733733028	ACA	ORF1ab:nsp3	D218E	C654A	GAC>GAA	Missense	ORF1ab:nsp3	2.20419679068947e-05
CAMB-72115	MN908947.3	427	A	T	0.0052	0.0084	0.00017	4.3e-06	0.00618741672053721	TAG	ORF1ab:leader-protein	V54V	A162T	GTA>GTT	Synonymous	ORF1ab:leader-protein	0.993298064618267
CAMB-72115	MN908947.3	5133	ATG	-	0.0173333333333333	0.0043	3.5e-08;1.5e-08;2e-08	0.0057;0.0059;0.0064	0.0149847094801223	AAT	ORF1ab:nsp3	.	2414-2416-delinframe	.	no-SNV	ORF1ab:nsp3	0.985804416403785
CAMB-72115	MN908947.3	7135	T	C	1	1	3.4e-132	5.89998372294241e-319	1	TTT	ORF1ab:nsp3	V1472V	T4416C	GTT>GTC	Synonymous	ORF1ab:nsp3	0
CAMB-72124	MN908947.3	13914	T	G	0.0062	0.0039	2.5e-05	0.00023	0.00482794042116076	ATA	ORF1ab:RNA-dependent-RNA-polymerase	N149K	T447G	AAT>AAG	Missense	ORF1ab:RNA-dependent-RNA-polymerase	0.995172059578839
CAMB-72124	MN908947.3	14408	C	T	1	1	0	0	0.999577479666209	CCT	ORF1ab:RNA-dependent-RNA-polymerase	P314L	C941T	CCT>CTT	Missense	ORF1ab:RNA-dependent-RNA-polymerase	0.000316890250343298
CAMB-72124	MN908947.3	23403	A	G	1	1	0	0	0.999909035089714	GAT	S	D614G	A1841G	GAT>GGT	Missense	GU280_gp02, spike glycoprotein	6.82236827143929e-05
CAMB-72124	MN908947.3	241	C	T	1	1	0	0	0.999732405673	TCG	NA	NA	NA	NA	NA	NA	0.000267594327000268
CAMB-72124	MN908947.3	28881	GGG	AAC	1	1	0;0;0	0;0;0	1	AGG	N	.	608-610-mnv	.	no-SNV	GU280_gp10	0
CAMB-72124	MN908947.3	29739	C	T	1	1	6.5e-103	0	1	CCA	NA	NA	NA	NA	NA	NA	0
CAMB-72124	MN908947.3	3037	C	T	1	1	1.2e-225	0	0.999544626593807	TCT	ORF1ab:nsp3	F106F	C318T	TTC>TTT	Synonymous	ORF1ab:nsp3	0
CAMB-72124	MN908947.3	4794	C	T	0.071	0.11	8.8e-32	1.8e-47	0.0884395424836601	TCC	ORF1ab:nsp3	S692F	C2075T	TCC>TTC	Missense	ORF1ab:nsp3	0.91156045751634
CAMB-72133	MN908947.3	1063	C	T	0.066	0.077	1.8e-30	2.2e-35	0.071445911374204	TCA	ORF1ab:nsp2	F86F	C258T	TTC>TTT	Synonymous	ORF1ab:nsp2	0.928516741050587
CAMB-72133	MN908947.3	11075	T	-	0.041	0.045	3.4e-10	1.5e-11	0.0427280895602127	CTT	ORF1ab:nsp6	.	103-103-delfrshift	.	no-SNV	ORF1ab:nsp6	0.95619126253673
CAMB-72133	MN908947.3	11195	C	T	1	1	0	0	0.999766400622932	TCT	ORF1ab:nsp6	L75F	C223T	CTT>TTT	Missense	ORF1ab:nsp6	3.8933229511388e-05
CAMB-72133	MN908947.3	14408	C	T	1	1	0	0	0.999372393143395	CCT	ORF1ab:RNA-dependent-RNA-polymerase	P314L	C941T	CCT>CTT	Missense	ORF1ab:RNA-dependent-RNA-polymerase	0.000353028856840261
CAMB-72133	MN908947.3	15216	C	T	1	1	0	0	0.999752388720578	GCA	ORF1ab:RNA-dependent-RNA-polymerase	S583S	C1749T	AGC>AGT	Synonymous	ORF1ab:RNA-dependent-RNA-polymerase	5.82614775110697e-05
CAMB-72133	MN908947.3	23114	C	T	0.0083	0.0081	6e-06	8.4e-06	0.00820079522862823	TCT	S	L518L	C1552T	CTA>TTA	Synonymous	GU280_gp02, spike glycoprotein	0.991737077534791
CAMB-72133	MN908947.3	23403	A	G	1	1	0	0	0.997669552454903	GAT	S	D614G	A1841G	GAT>GGT	Missense	GU280_gp02, spike glycoprotein	8.92511825781692e-05
CAMB-72133	MN908947.3	241	C	T	1	1	0	0	0.998810853662931	TCG	NA	NA	NA	NA	NA	NA	0.000738712118482217
CAMB-72133	MN908947.3	28881	GGG	AAC	1	1	0;0;0	0;0;0	0.999480496991212	AGG	N	.	608-610-mnv	.	no-SNV	GU280_gp10	0.000142396050882856
CAMB-72133	MN908947.3	3037	C	T	1	1	0	0	0.997963488253691	TCT	ORF1ab:nsp3	F106F	C318T	TTC>TTT	Synonymous	ORF1ab:nsp3	0.00138191868499527
CAMB-72133	MN908947.3	3373	C	A	1	1	0	0	0.999815306475817	ACA	ORF1ab:nsp3	D218E	C654A	GAC>GAA	Missense	ORF1ab:nsp3	2.30866905229135e-05
CAMB-72133	MN908947.3	678	C	T	0.0078	0.0091	1.4e-05	2.8e-06	0.00828668751618494	GCC	ORF1ab:leader-protein	A138V	C413T	GCC>GTC	Missense	ORF1ab:leader-protein	0.991441073550992
CAMB-72133	MN908947.3	7851	C	T	0.012	0.021	6e-07	2.2e-10	0.0161772956798205	GCT	ORF1ab:nsp3	A1711V	C5132T	GCT>GTT	Missense	ORF1ab:nsp3	0.983542173181223
CAMB-72142	MN908947.3	11074	C	INS	0.11	0.11	7e-45	1.4e-39	0.108336175642046	TCT	ORF1ab:nsp6	.	101-102-insfrshift	.	no-SNV	ORF1ab:nsp6	0.884261189221965
CAMB-72142	MN908947.3	11083	G	-	0.16	0.16	4.7e-72	1.6e-69	0.161311385270972	TGT	ORF1ab:nsp6	.	111-111-delfrshift	.	no-SNV	ORF1ab:nsp6	0
CAMB-72142	MN908947.3	11083	G	T	0.84	0.84	0	0	0.838619883844806	TGT	ORF1ab:nsp6	L37F	G111T	TTG>TTT	Missense	ORF1ab:nsp6	0
CAMB-72142	MN908947.3	14805	C	T	1	1	0	0	0.999134401922646	ACT	ORF1ab:RNA-dependent-RNA-polymerase	Y446Y	C1338T	TAC>TAT	Synonymous	ORF1ab:RNA-dependent-RNA-polymerase	0.000112018574716389
CAMB-72142	MN908947.3	16348	T	C	0.044	0.04	4.8e-20	1.3e-18	0.0411626758824981	ATC	ORF1ab:helicase	S38P	T112C	TCA>CCA	Missense	ORF1ab:helicase	0.958837324117502
CAMB-72142	MN908947.3	16485	G	T	0.033	0.022	8.6e-16	4.3e-11	0.0249273418287503	TGT	ORF1ab:helicase	L83F	G249T	TTG>TTT	Missense	ORF1ab:helicase	0.974793203666443
CAMB-72142	MN908947.3	17553	A	C	0.12	0.11	6.1e-55	2.4e-51	0.115518865311098	GAA	ORF1ab:helicase	G439G	A1317C	GGA>GGC	Synonymous	ORF1ab:helicase	0.884301069311319
CAMB-72142	MN908947.3	18110	C	T	0.017	0.019	3.9e-09	3e-10	0.0180175555669627	CCT	ORF1ab:3'-to-5'-exonuclease	P24L	C71T	CCT>CTT	Missense	ORF1ab:3'-to-5'-exonuclease	0.981982444433037
CAMB-72142	MN908947.3	20284	AT	TC	1	1	0;0	0;0	0.995759717314488	CAT	ORF1ab:endoRNAse	.	664-665-mnv	.	no-SNV	ORF1ab:endoRNAse	0
CAMB-72142	MN908947.3	21876	TTTTTGGTACTA	-	0.0103583333333333	0.0130333333333333	0.00014;0.00036;1.8e-06;2.2e-06;1.1e-06;2.7e-05;2.8e-07;9e-04;0.0011;0.00065;0.00019;0.00043	2.2e-05;9.7e-05;1.9e-07;2.1e-07;8e-08;3.4e-06;2.1e-08;0.00041;0.00052;0.00025;3.2e-05;7.4e-05	0.0126207729468599	ATT	S	.	314-325-delinframe	.	no-SNV	GU280_gp02, spike glycoprotein	0.991538209248934
CAMB-72142	MN908947.3	21980	TTT	-	0.0186666666666667	0.0153333333333333	2.1e-05;0.00041;0.00069	0.00017;0.002;0.0025	0.0165133547600576	ATT	S	.	418-420-delinframe	.	no-SNV	GU280_gp02, spike glycoprotein	0.981742491822777
CAMB-72142	MN908947.3	2480	A	G	1	1	0	0	1	AAT	ORF1ab:nsp2	I559V	A1675G	ATT>GTT	Missense	ORF1ab:nsp2	0
CAMB-72142	MN908947.3	2558	C	T	1	1	0	0	0.999239006359733	ACC	ORF1ab:nsp2	P585S	C1753T	CCA>TCA	Missense	ORF1ab:nsp2	0.000135891721476328
CAMB-72142	MN908947.3	26144	G	T	1	1	0	0	0.999432069161355	GGT	ORF3a	G251V	G752T	GGT>GTT	Missense	GU280_gp03	0.000378620559096359
CAMB-72142	MN908947.3	26486	TA	-	0.012	0.00975	7.2e-07;6.8e-07	4.5e-06;3.8e-06	0.0109762627164019	TTA	NA	NA	NA	NA	NA	NA	0.988954924635709
CAMB-72142	MN908947.3	4162	G	T	0.24	0.24	1.1e-113	1.1e-115	0.237646549465073	TGG	ORF1ab:nsp3	V481V	G1443T	GTG>GTT	Synonymous	ORF1ab:nsp3	0.761897708758218
CAMB-72142	MN908947.3	635	C	T	0.011	0.011	2.3e-06	3.3e-06	0.0110044858327182	TCG	ORF1ab:leader-protein	R124C	C370T	CGT>TGT	Missense	ORF1ab:leader-protein	0.988859235704957
CAMB-72142	MN908947.3	884	C	T	0.058	0.058	1.1e-26	5.9e-27	0.058374893291998	ACG	ORF1ab:nsp2	R27C	C79T	CGT>TGT	Missense	ORF1ab:nsp2	0.941231971963877
CAMB-72142	MN908947.3	9928	G	T	0.035	0.032	9.7e-17	1.5e-15	0.0341092189088025	TGG	ORF1ab:nsp4	M458I	G1374T	ATG>ATT	Missense	ORF1ab:nsp4	0.965865992414665
CAMB-72151	MN908947.3	10097	G	A	1	1	0	0	0.999739306555437	GGG	ORF1ab:3C-like-proteinase	G15S	G43A	GGT>AGT	Missense	ORF1ab:3C-like-proteinase	0.000100266709447129
CAMB-72151	MN908947.3	11075	T	-	0.04	0.043	1.1e-09	1.4e-11	0.04062438618586	CTT	ORF1ab:nsp6	.	103-103-delfrshift	.	no-SNV	ORF1ab:nsp6	0.95518145790246
CAMB-72151	MN908947.3	13216	T	G	1	1	0	0	0.999755846335788	ATC	ORF1ab:nsp10	D64E	T192G	GAT>GAG	Missense	ORF1ab:nsp10	6.86682180597414e-05
CAMB-72151	MN908947.3	14408	C	T	1	1	0	0	0.997517533679802	CCT	ORF1ab:RNA-dependent-RNA-polymerase	P314L	C941T	CCT>CTT	Missense	ORF1ab:RNA-dependent-RNA-polymerase	0.000615570916797013
CAMB-72151	MN908947.3	18329	C	T	0.0064	0.0084	0.00012	6.8e-06	0.00676326522247044	ACT	ORF1ab:3'-to-5'-exonuclease	T97I	C290T	ACT>ATT	Missense	ORF1ab:3'-to-5'-exonuclease	0.993134261062038
CAMB-72151	MN908947.3	23403	A	G	1	1	0	0	0.999264659866074	GAT	S	D614G	A1841G	GAT>GGT	Missense	GU280_gp02, spike glycoprotein	7.04049064397021e-05
CAMB-72151	MN908947.3	23731	C	T	1	1	0	0	0.999702358806459	CCA	S	T723T	C2169T	ACC>ACT	Synonymous	GU280_gp02, spike glycoprotein	0.00022323089515589
CAMB-72151	MN908947.3	241	C	T	1	1	0	0	0.997542906531671	TCG	NA	NA	NA	NA	NA	NA	0.000197555253735029
CAMB-72151	MN908947.3	28881	GGG	AAC	1	1	0;0;0	0;0;0	0.99914743316485	AGG	N	.	608-610-mnv	.	no-SNV	GU280_gp10	0.000100894598775812
CAMB-72151	MN908947.3	3037	C	T	1	1	0	0	0.999204391757499	TCT	ORF1ab:nsp3	F106F	C318T	TTC>TTT	Synonymous	ORF1ab:nsp3	0.000132601373750232
CAMB-72160	MN908947.3	11069	T	INS	0.0076	0.0014	4.4e-06	0.0013	0.00387508547982676	TTT	ORF1ab:nsp6	.	96-97-insfrshift	.	no-SNV	ORF1ab:nsp6	0.995061165564927
CAMB-72160	MN908947.3	11070	T	INS	0.027	0.011	6.3e-14	3e-07	0.0172393777571395	TTG	ORF1ab:nsp6	.	97-98-insfrshift	.	no-SNV	ORF1ab:nsp6	0.981773856512654
CAMB-72160	MN908947.3	11071	G	C	0.1	0.13	5e-45	1.1e-57	0.115519320204398	TGT	ORF1ab:nsp6	L33F	G99C	TTG>TTC	Missense	ORF1ab:nsp6	0.865935580180284
CAMB-72160	MN908947.3	11071	G	T	0.029	0.01	1.9e-14	1.2e-06	0.0175116265717403	TGT	ORF1ab:nsp6	L33F	G99T	TTG>TTT	Missense	ORF1ab:nsp6	0.865935580180284
CAMB-72160	MN908947.3	11074	C	-	0.013	0.092	2.7e-08	1.5e-51	0.0579291976473199	TCT	ORF1ab:nsp6	.	102-102-delfrshift	.	no-SNV	ORF1ab:nsp6	0.651148596160249
CAMB-72160	MN908947.3	11074	C	INS	0.23	0.14	2.6e-79	3.1e-41	0.178615026079236	TCT	ORF1ab:nsp6	.	101-102-insfrshift	.	no-SNV	ORF1ab:nsp6	0.651148596160249
CAMB-72160	MN908947.3	11074	C	T	0.14	0.095	6.6e-63	9e-47	0.112307180113195	TCT	ORF1ab:nsp6	F34F	C102T	TTC>TTT	Synonymous	ORF1ab:nsp6	0.651148596160249
CAMB-72160	MN908947.3	11083	G	-	0.16	0.023	2e-70	6.8e-10	0.0782637841461371	TGT	ORF1ab:nsp6	.	111-111-delfrshift	.	no-SNV	ORF1ab:nsp6	5.58628009608402e-05
CAMB-72160	MN908947.3	11083	G	T	0.84	0.98	0	0	0.92156862745098	TGT	ORF1ab:nsp6	L37F	G111T	TTG>TTT	Missense	ORF1ab:nsp6	5.58628009608402e-05
CAMB-72160	MN908947.3	14805	C	T	1	1	0	0	0.999944909651829	ACT	ORF1ab:RNA-dependent-RNA-polymerase	Y446Y	C1338T	TAC>TAT	Synonymous	ORF1ab:RNA-dependent-RNA-polymerase	0
CAMB-72160	MN908947.3	23707	C	T	1	1	0	0	1	CCA	S	P715P	C2145T	CCC>CCT	Synonymous	GU280_gp02, spike glycoprotein	0
CAMB-72160	MN908947.3	27833	T	C	0.2	0.02	5.9e-29	2.3e-08	0.0466883821932682	TTA	NA	NA	NA	NA	NA	NA	0.953311617806732
CAMB-72160	MN908947.3	29737	GCCACGCGGAGTAC	-	0.0497857142857143	0.0915714285714286	1.6e-06;2.2e-06;2.3e-06;1.9e-06;2.5e-06;2.3e-06;1.9e-06;2.5e-06;3.1e-06;3.2e-06;4e-06;6.2e-06;5.4e-06;1.3e-05	9.6e-22;1.2e-21;1.5e-21;2.5e-22;2.2e-21;1.7e-21;7.5e-22;1.8e-21;1.9e-21;3.7e-21;3.8e-20;1e-18;5e-19;8.4e-17	0.0826771653543307	GGC	NA	NA	NA	NA	NA	NA	0.917808219178082
CAMB-72160	MN908947.3	29745	GAGT	-	0.049	0.09075	3.1e-06;3.2e-06;4e-06;6.2e-06	1.9e-21;3.7e-21;3.8e-20;1e-18	0.0823529411764706	GGA	NA	NA	NA	NA	NA	NA	0.917322834645669
CAMB-72160	MN908947.3	29750	C	-	0.05	0.091	1.3e-05	8.4e-17	0.0828402366863905	ACG	NA	NA	NA	NA	NA	NA	0.917159763313609
CAMB-72160	MN908947.3	6720	C	T	0.13	0.11	4.9e-21	1.9e-35	0.11	ACA	ORF1ab:nsp3	T1334I	C4001T	ACA>ATA	Missense	ORF1ab:nsp3	0.89
CAMB-72160	MN908947.3	9603	C	T	0.92	0.82	0	0	0.860495838654278	ACA	ORF1ab:nsp4	T350I	C1049T	ACA>ATA	Missense	ORF1ab:nsp4	0.139504161345722
CAMB-7217F	MN908947.3	10252	C	T	0.36	0.21	3.8e-187	1.8e-96	0.327534161347559	TCT	ORF1ab:3C-like-proteinase	F66F	C198T	TTC>TTT	Synonymous	ORF1ab:3C-like-proteinase	0.672074106505058
CAMB-7217F	MN908947.3	11075	T	-	0.026	0.051	1.2e-06	2.4e-13	0.030992692207034	CTT	ORF1ab:nsp6	.	103-103-delfrshift	.	no-SNV	ORF1ab:nsp6	0.965222555513055
CAMB-7217F	MN908947.3	11077	TTTTTTGTATG	-	0.0446363636363636	0.0485454545454545	5.1e-21;8.4e-21;1.1e-20;2.1e-20;2.1e-18;1.1e-06;4.4e-18;8.4e-18;9.4e-18;2.4e-14;1.2e-14	1.5e-23;2e-23;3.2e-23;6e-23;1.2e-20;1.6e-07;1.1e-21;4.7e-20;5.6e-20;3.5e-16;1.5e-16	0.0449723931843819	TTT	ORF1ab:nsp6	.	105-115-delfrshift	.	no-SNV	ORF1ab:nsp6	0.952938012639505
CAMB-7217F	MN908947.3	11271	TGGTTGATACTAGTTTGTCTGGTT	-	0.021	0.000708333333333333	1.4e-06;4.8e-07;2.1e-06;1.9e-06;6.1e-06;2.6e-06;6.9e-06;5.7e-06;2e-05;7.5e-06;5.5e-06;7.3e-06;9.8e-06;4.7e-05;9.3e-06;2.4e-05;1.4e-05;8.4e-06;7.1e-06;2.7e-06;3.1e-06;8.3e-06;1.3e-07;1e-05	NA;NA;NA;NA;NA;NA;NA;NA;NA;NA;NA;NA;NA;NA;NA;NA;NA;NA;NA;NA;NA;NA;2.6e-06;NA	0.0168297681937588	ATG	ORF1ab:nsp6	.	299-322-delinframe	.	no-SNV	ORF1ab:nsp6	0.982547975975389
CAMB-7217F	MN908947.3	1440	G	A	0.28	0.27	9.1e-110	1e-62	0.278273111215392	GGC	ORF1ab:nsp2	G212D	G635A	GGC>GAC	Missense	ORF1ab:nsp2	0.721726888784608
CAMB-7217F	MN908947.3	14408	C	T	0.72	0.74	0	0	0.72709408376335	CCT	ORF1ab:RNA-dependent-RNA-polymerase	P314L	C941T	CCT>CTT	Missense	ORF1ab:RNA-dependent-RNA-polymerase	0.272860914436577
CAMB-7217F	MN908947.3	15017	C	T	0.011	0.0087	9.7e-06	8.1e-05	0.00987284966342558	GCA	ORF1ab:RNA-dependent-RNA-polymerase	A517V	C1550T	GCA>GTA	Missense	ORF1ab:RNA-dependent-RNA-polymerase	0.990127150336574
CAMB-7217F	MN908947.3	15324	C	T	0.6	0.65	0	4.30000000384662e-316	0.600008398773779	ACA	ORF1ab:RNA-dependent-RNA-polymerase	N619N	C1857T	AAC>AAT	Synonymous	ORF1ab:RNA-dependent-RNA-polymerase	0.399991601226221
CAMB-7217F	MN908947.3	1572	C	T	0.12	0.14	1.8e-44	9.8e-35	0.120615911035073	ACA	ORF1ab:nsp2	T256I	C767T	ACA>ATA	Missense	ORF1ab:nsp2	0.878956372968349
CAMB-7217F	MN908947.3	17013	A	C	0.011	0.0065	5.3e-07	5.2e-05	0.0100630765304262	CAG	ORF1ab:helicase	S259S	A777C	TCA>TCC	Synonymous	ORF1ab:helicase	0.989681700514092
CAMB-7217F	MN908947.3	18880	GCTGTCCACGAGTGCTTTGTTAAGCGTGTTGACTGGACTATT	-	0.0146785714285714	0.00059647619047619	1.4e-05;5.8e-08;4e-08;7.1e-08;7.7e-08;5.1e-08;6.3e-08;4.8e-08;5.4e-08;6.5e-08;4.5e-08;6.6e-08;7.3e-08;5.9e-08;2.1e-08;5.5e-08;6.5e-08;5.6e-06;5.8e-06;7.1e-08;7.4e-08;4.5e-08;5.6e-08;6.2e-08;5.3e-08;7.3e-08;8.4e-08;5e-06;8e-08;6.6e-08;7.2e-08;6.8e-08;4.5e-08;3.2e-07;6.5e-08;3.1e-07;7e-08;5.2e-08;7.7e-08;3.1e-06;3.7e-06;1.2e-05	NA;NA;NA;9.3e-13;NA;NA;NA;NA;NA;NA;NA;NA;NA;NA;NA;NA;NA;NA;NA;NA;NA;NA;NA;NA;NA;NA;NA;NA;NA;NA;NA;NA;NA;NA;NA;NA;NA;NA;NA;NA;NA;NA	0.0117205518513859	AGC	ORF1ab:3'-to-5'-exonuclease	.	841-882-delinframe	.	no-SNV	ORF1ab:3'-to-5'-exonuclease	0.988033573648492
CAMB-7217F	MN908947.3	21004	G	T	0.54	0.67	2.29999909780246e-318	0	0.559440272477328	TGC	ORF1ab:2'-O-ribose-methyltransferase	A116S	G346T	GCA>TCA	Missense	ORF1ab:2'-O-ribose-methyltransferase	0.439923673519636
CAMB-7217F	MN908947.3	23403	A	G	0.73	0.68	0	0	0.72032699775189	GAT	S	D614G	A1841G	GAT>GGT	Missense	GU280_gp02, spike glycoprotein	0.279664827304312
CAMB-7217F	MN908947.3	23555	CCCATTGGTGCAGGTA	-	0.0295	0.0764375	NA;NA;NA;NA;0.00076;0.0014;0.00079;0.0013;0.0014;0.0014;0.0014;0.0013;0.00094;0.00088;1e-07;1.8e-08	9e-05;6.9e-05;9e-05;7.7e-07;1.2e-07;3e-07;3.7e-08;1.6e-07;1.9e-07;2e-07;1.8e-07;1.9e-07;5.6e-08;4.3e-08;5.3e-12;2.2e-13	0.0477218743251997	ACC	S	.	1993-2008-delfrshift	.	no-SNV	GU280_gp02, spike glycoprotein	0.982199481118478
CAMB-7217F	MN908947.3	241	C	T	0.66	0.63	0	0	0.651628548001605	TCG	NA	NA	NA	NA	NA	NA	0.348336560771794
CAMB-7217F	MN908947.3	25318	C	T	0.24	0.33	1.4e-115	3e-171	0.260005621952756	CCT	S	S1252S	C3756T	TCC>TCT	Synonymous	GU280_gp02, spike glycoprotein	0.73995560595927
CAMB-7217F	MN908947.3	25433	C	T	0.8	0.65	0	0	0.765471458540355	ACT	ORF3a	T14I	C41T	ACT>ATT	Missense	GU280_gp03	0.234349122225903
CAMB-7217F	MN908947.3	26780	TCTTGTAGGCTTGATGTGGCTCAGCTACTTCATTGCTT	-	0.0605	0.0925	8.8e-09;3.2e-11;5.9e-09;6.5e-09;1.6e-08;3.9e-10;1.9e-09;1.5e-10;1.6e-10;5e-11;8.1e-11;4.9e-11;1.6e-10;8e-11;1.1e-10;3.3e-13;5.5e-11;1.9e-10;1.1e-10;1e-10;8.7e-11;2.1e-10;1.3e-10;1.5e-10;9e-11;5.8e-11;1.5e-10;6.8e-11;5.1e-11;9.3e-11;1.4e-10;1.4e-10;1.3e-10;1.9e-10;1.1e-11;6.2e-11;5.8e-11;0.00082	1.3e-14;2.9e-18;3.8e-15;5.1e-15;3.3e-14;5e-17;6e-16;4.3e-18;3.5e-18;2e-18;1.1e-18;4.3e-19;2.3e-18;1.2e-18;2.6e-18;8.4e-18;8.1e-19;5.4e-18;1.3e-18;2.4e-18;2.5e-18;6.9e-18;2.9e-18;3.4e-18;1.3e-18;3.5e-19;2.9e-18;1.4e-18;6.2e-20;2e-18;5.1e-18;3.9e-18;1.3e-18;7e-18;9.8e-21;1.1e-18;4e-19;1.2e-05	0.0700964414126819	GTC	M	.	258-295-delfrshift	.	no-SNV	GU280_gp05	0.944968833481745
CAMB-7217F	MN908947.3	26817	T	-	0.027	0.04	0.00082	1.2e-05	0.0303481473189298	TTC	M	.	295-295-delfrshift	.	no-SNV	GU280_gp05	0.969607074890854
CAMB-7217F	MN908947.3	26894	C	T	0.047	0.13	7.8e-22	9.3e-57	0.0585255865629697	TCC	M	L124L	C372T	CTC>CTT	Synonymous	GU280_gp05	0.941441735834259
CAMB-7217F	MN908947.3	2891	G	A	0.29	0.24	3.1e-115	4.8e-106	0.258614232209738	GGC	ORF1ab:nsp3	A58T	G172A	GCA>ACA	Missense	ORF1ab:nsp3	0.741385767790262
CAMB-7217F	MN908947.3	29109	C	T	0.16	0.19	9.8e-75	1.6e-87	0.170588235294118	CCA	N	P279L	C836T	CCA>CTA	Missense	GU280_gp10	0.829411764705882
CAMB-7217F	MN908947.3	29546	C	T	0.77	0.77	0	0	0.767094017094017	CCA	NA	NA	NA	NA	NA	NA	0.232905982905983
CAMB-7217F	MN908947.3	3037	C	T	0.71	0.74	3.9e-172	2.1e-203	0.729083665338645	TCT	ORF1ab:nsp3	F106F	C318T	TTC>TTT	Synonymous	ORF1ab:nsp3	0.270030987162461
CAMB-7217F	MN908947.3	514	T	-	0.12	0.16	8.2e-05	4e-06	0.131037335815493	ATG	ORF1ab:leader-protein	.	249-249-delfrshift	.	no-SNV	ORF1ab:leader-protein	0.867204467887062
CAMB-7217F	MN908947.3	522	T	-	0.089	0.12	1e-11	3.6e-16	0.0954124976401737	GTT	ORF1ab:leader-protein	.	257-257-delfrshift	.	no-SNV	ORF1ab:leader-protein	0.904474230696621
CAMB-7217F	MN908947.3	522	TT	-	0.0805	0.087	1e-11;1.6e-10	3.6e-16;7e-08	0.081365212630042	GTT	ORF1ab:leader-protein	.	257-258-delfrshift	.	no-SNV	ORF1ab:leader-protein	0.904474230696621
CAMB-7217F	MN908947.3	523	T	-	0.072	0.054	1.6e-10	7e-08	0.0682589033352176	TTG	ORF1ab:leader-protein	.	258-258-delfrshift	.	no-SNV	ORF1ab:leader-protein	0.931741096664782
CAMB-7217F	MN908947.3	5906	ACTTA	-	0.0174	0.01582	8e-08;8.1e-08;1.4e-08;1.7e-06;2.6e-05	4.3e-15;4.4e-15;0.022;0.082;NA	0.0155522465669243	TAC	ORF1ab:nsp3	.	3187-3191-delfrshift	.	no-SNV	ORF1ab:nsp3	0.981080062202535
CAMB-7217F	MN908947.3	6654	TTAATAGTGTCCCTTGGGATACTATAGCTA	-	0.00206666666666667	0.0180333333333333	NA;NA;NA;NA;NA;NA;NA;NA;NA;NA;3.9e-06;3.4e-09;NA;NA;NA;NA;NA;NA;NA;NA;NA;NA;NA;NA;NA;NA;NA;NA;NA;NA	1.5e-08;2.4e-08;5.6e-08;6.7e-06;2.9e-05;2.6e-05;8.5e-06;2.6e-05;5.3e-06;2.2e-05;6.7e-06;5.1e-06;5.6e-06;3.8e-07;1.2e-08;4.1e-08;9.7e-09;2.1e-08;2.9e-08;2.5e-08;4.8e-08;3.9e-08;3.3e-08;1.7e-08;1.2e-08;5.5e-08;9.2e-09;2e-08;4.9e-08;4.6e-08	0.00846325167037862	GTT	ORF1ab:nsp3	.	3935-3964-delinframe	.	no-SNV	ORF1ab:nsp3	0.992273281821879
CAMB-7217F	MN908947.3	686	AAGTCATTT	-	0.33	0.312222222222222	5.4e-50;4.6e-51;4.5e-44;2.3e-50;1.8e-43;1.4e-46;2.4e-55;7.6e-50;5e-42	1.8e-48;2.4e-49;7.8e-43;2.5e-49;3.5e-42;2.1e-45;4.2e-51;3.5e-46;2.6e-38	0.316007642372711	AAA	ORF1ab:leader-protein	.	421-429-delinframe	.	no-SNV	ORF1ab:leader-protein	0.685668241178105
CAMB-7217F	MN908947.3	7011	C	T	0.25	0.11	4.8e-73	1.3e-12	0.231362467866324	GCT	ORF1ab:nsp3	A1431V	C4292T	GCT>GTT	Missense	ORF1ab:nsp3	0.768637532133676
CAMB-7217F	MN908947.3	8254	A	T	0.32	0.26	6.3e-161	5.7e-112	0.311116200946709	TAG	ORF1ab:nsp3	I1845I	A5535T	ATA>ATT	Synonymous	ORF1ab:nsp3	0.688807451519316
CAMB-7218E	MN908947.3	11075	T	-	0.038	0.038	1.6e-10	3.1e-10	0.0378475798146241	CTT	ORF1ab:nsp6	.	103-103-delfrshift	.	no-SNV	ORF1ab:nsp6	0.957775489186406
CAMB-7218E	MN908947.3	14408	C	T	1	1	0	0	0.997317866362691	CCT	ORF1ab:RNA-dependent-RNA-polymerase	P314L	C941T	CCT>CTT	Missense	ORF1ab:RNA-dependent-RNA-polymerase	0.000569953397928052
CAMB-7218E	MN908947.3	20031	C	A	1	1	3.3e-209	0	1	CCC	ORF1ab:endoRNAse	A137A	C411A	GCC>GCA	Synonymous	ORF1ab:endoRNAse	0
CAMB-7218E	MN908947.3	23403	A	G	1	1	0	0	0.998663222765996	GAT	S	D614G	A1841G	GAT>GGT	Missense	GU280_gp02, spike glycoprotein	6.79717237629146e-05
CAMB-7218E	MN908947.3	23548	T	C	0.012	0.0099	2.4e-06	2.5e-06	0.0100891205649908	GTG	S	C662C	T1986C	TGT>TGC	Synonymous	GU280_gp02, spike glycoprotein	0.988229359340844
CAMB-7218E	MN908947.3	2382	G	A	0.013	0.0037	4.1e-06	0.00077	0.00475194829880251	GGT	ORF1ab:nsp2	G526D	G1577A	GGT>GAT	Missense	ORF1ab:nsp2	0.994867895837293
CAMB-7218E	MN908947.3	241	C	T	1	1	0	0	0.998621279832652	TCG	NA	NA	NA	NA	NA	NA	0.000142626224208424
CAMB-7218E	MN908947.3	25663	T	A	1	1	0	0	0.999361249112846	TTA	ORF3a	Y91N	T271A	TAC>AAC	Missense	GU280_gp03	0.00035486160397445
CAMB-7218E	MN908947.3	27046	C	T	1	1	0	0	0.999934857663996	ACG	M	T175M	C524T	ACG>ATG	Missense	GU280_gp05	0
CAMB-7218E	MN908947.3	28116	G	A	0.012	0.013	1.5e-07	3.7e-08	0.0132033857892227	CGA	ORF8	D75N	G223A	GAT>AAT	Missense	GU280_gp09	0.986647591797806
CAMB-7218E	MN908947.3	28881	GGG	AAC	1	1	0;0;0	0;0;0	0.998052879688461	AGG	N	.	608-610-mnv	.	no-SNV	GU280_gp10	0.000227272727272727
CAMB-7218E	MN908947.3	3037	C	T	1	1	0	0	0.999332542272323	TCT	ORF1ab:nsp3	F106F	C318T	TTC>TTT	Synonymous	ORF1ab:nsp3	0
CAMB-7218E	MN908947.3	3222	A	T	0.02	0.022	5.9e-10	1.7e-11	0.0217915849796411	CAA	ORF1ab:nsp3	Q168L	A503T	CAA>CTA	Missense	ORF1ab:nsp3	0.977982204795657
CAMB-7219D	MN908947.3	11075	T	-	0.042	0.03	3.6e-10	2.6e-08	0.0378396731176753	CTT	ORF1ab:nsp6	.	103-103-delfrshift	.	no-SNV	ORF1ab:nsp6	0.958999215576083
CAMB-7219D	MN908947.3	11207	G	T	0.0096	0.0058	3.8e-06	7.8e-05	0.00832148887836049	AGC	ORF1ab:nsp6	A79S	G235T	GCT>TCT	Missense	ORF1ab:nsp6	0.991654214803746
CAMB-7219D	MN908947.3	1305	A	G	0.0078	0.02	1.6e-05	9.4e-11	0.0134822606341973	GAG	ORF1ab:nsp2	E167G	A500G	GAG>GGG	Missense	ORF1ab:nsp2	0.986449214534117
CAMB-7219D	MN908947.3	14408	C	T	1	1	0	0	0.999643922197	CCT	ORF1ab:RNA-dependent-RNA-polymerase	P314L	C941T	CCT>CTT	Missense	ORF1ab:RNA-dependent-RNA-polymerase	0.000252221777124968
CAMB-7219D	MN908947.3	2164	G	A	1	1	0	0	0.99986907567426	AGA	ORF1ab:nsp2	E453E	G1359A	GAG>GAA	Synonymous	ORF1ab:nsp2	0.000130924325739722
CAMB-7219D	MN908947.3	21741	C	T	0.013	0.0064	2e-07	8.7e-05	0.00929183581416328	TCC	S	S60F	C179T	TCC>TTC	Missense	GU280_gp02, spike glycoprotein	0.990708164185837
CAMB-7219D	MN908947.3	21781	C	T	0.004	0.017	0.00055	3.2e-09	0.0111249640356766	CCA	S	T73T	C219T	ACC>ACT	Synonymous	GU280_gp02, spike glycoprotein	0.988779131101947
CAMB-7219D	MN908947.3	23403	A	G	1	1	0	0	0.99929900708675	GAT	S	D614G	A1841G	GAT>GGT	Missense	GU280_gp02, spike glycoprotein	0.000134436997061591
CAMB-7219D	MN908947.3	241	C	T	1	1	0	0	0.999801038218749	TCG	NA	NA	NA	NA	NA	NA	0.000126612042613996
CAMB-7219D	MN908947.3	28881	GGG	AAC	1	1	0;0;0	0;0;0	0.999216569553934	AGG	N	.	608-610-mnv	.	no-SNV	GU280_gp10	0
CAMB-7219D	MN908947.3	3037	C	T	1	1	0	0	0.999803883114336	TCT	ORF1ab:nsp3	F106F	C318T	TTC>TTT	Synonymous	ORF1ab:nsp3	0
CAMB-7219D	MN908947.3	7160	G	A	1	1	3e-78	5.8e-246	1	AGA	ORF1ab:nsp3	D1481N	G4441A	GAC>AAC	Missense	ORF1ab:nsp3	0
CAMB-721AC	MN908947.3	11075	T	-	0.027	0.043	3.9e-07	2e-11	0.0316033093027586	CTT	ORF1ab:nsp6	.	103-103-delfrshift	.	no-SNV	ORF1ab:nsp6	0.967864648453087
CAMB-721AC	MN908947.3	14075	TCAATGGTAACTGGTAT	-	0.000527647058823529	0.00577058823529412	NA;0.12;NA;NA;NA;NA;NA;NA;NA;NA;NA;NA;NA;NA;0.19;0.39;4.8e-05	4.5e-05;3.7e-05;3.9e-05;4.3e-05;4e-05;4.8e-05;4.1e-05;5.4e-05;4.2e-05;4.5e-05;4.5e-05;5.8e-05;0.00028;4.1e-05;5.9e-05;2.2e-05;6e-04	0.00180206155842284	CTC	ORF1ab:RNA-dependent-RNA-polymerase	.	608-624-delfrshift	.	no-SNV	ORF1ab:RNA-dependent-RNA-polymerase	0.997248416406317
CAMB-721AC	MN908947.3	14408	C	T	1	1	0	0	0.996643281527978	CCT	ORF1ab:RNA-dependent-RNA-polymerase	P314L	C941T	CCT>CTT	Missense	ORF1ab:RNA-dependent-RNA-polymerase	0.000218186700681414
CAMB-721AC	MN908947.3	14617	A	-	0.004	0.0062	0.00048	3.7e-05	0.00476616406848965	CAC	ORF1ab:RNA-dependent-RNA-polymerase	.	1150-1150-delfrshift	.	no-SNV	ORF1ab:RNA-dependent-RNA-polymerase	0.995208280092001
CAMB-721AC	MN908947.3	15613	C	T	0.0076	0.018	1.8e-05	4.1e-10	0.0121335878427369	ACA	ORF1ab:RNA-dependent-RNA-polymerase	H716Y	C2146T	CAC>TAC	Missense	ORF1ab:RNA-dependent-RNA-polymerase	0.987792426865539
CAMB-721AC	MN908947.3	17105	A	G	0.091	0.086	3.4e-42	4.4e-40	0.0892649083783497	CAT	ORF1ab:helicase	H290R	A869G	CAT>CGT	Missense	ORF1ab:helicase	0.909499346820605
CAMB-721AC	MN908947.3	22747	C	T	0.0045	0.0089	0.00078	7.8e-06	0.00557941167878947	TCT	S	V395V	C1185T	GTC>GTT	Synonymous	GU280_gp02, spike glycoprotein	0.99442058832121
CAMB-721AC	MN908947.3	23403	A	G	1	1	0	0	0.999832525618347	GAT	S	D614G	A1841G	GAT>GGT	Missense	GU280_gp02, spike glycoprotein	0.000125605786239886
CAMB-721AC	MN908947.3	241	C	T	0.99	1	0	0	0.993270472995122	TCG	NA	NA	NA	NA	NA	NA	7.71292493395808e-05
CAMB-721AC	MN908947.3	24321	A	-	0.016	0.016	8.2e-06	9.8e-06	0.0159421952058722	CAA	S	.	2759-2759-delfrshift	.	no-SNV	GU280_gp02, spike glycoprotein	0.983656382612685
CAMB-721AC	MN908947.3	25101	AAA	-	0.00763333333333333	0.00233333333333333	3e-04;2.8e-05;1.6e-05	0.00055;NA;NA	0.00527363184079602	CAA	S	.	3539-3541-delinframe	.	no-SNV	GU280_gp02, spike glycoprotein	0.992537313432836
CAMB-721AC	MN908947.3	25244	G	C	0.013	0.0058	5.4e-06	0.00027	0.0103712319472715	AGT	S	V1228L	G3682C	GTA>CTA	Missense	GU280_gp02, spike glycoprotein	0.989531840651352
CAMB-721AC	MN908947.3	25429	G	T	1	1	0	0	0.999915093058008	TGT	ORF3a	V13L	G37T	GTA>TTA	Missense	GU280_gp03	1.69813883983154e-05
CAMB-721AC	MN908947.3	27804	C	T	0.13	0.18	2.5e-23	6.9e-21	0.143312101910828	TCT	NA	NA	NA	NA	NA	NA	0.856687898089172
CAMB-721AC	MN908947.3	28253	C	T	0.013	0.007	8.4e-07	0.00035	0.011338874989912	TCA	ORF8	F120F	C360T	TTC>TTT	Synonymous	GU280_gp09	0.988472816291394
CAMB-721AC	MN908947.3	28311	C	T	0.015	0.0036	5.9e-08	0.0033	0.011106723898562	CCC	N	P13L	C38T	CCC>CTC	Missense	GU280_gp10	0.986791659767421
CAMB-721AC	MN908947.3	3037	C	T	1	1	0	0	0.998939273402281	TCT	ORF1ab:nsp3	F106F	C318T	TTC>TTT	Synonymous	ORF1ab:nsp3	0.000265181649429859
CAMB-721AC	MN908947.3	4886	C	T	0.0057	0.0066	0.00011	3.7e-05	0.00606434371466749	TCC	ORF1ab:nsp3	P723S	C2167T	CCT>TCT	Missense	ORF1ab:nsp3	0.993915099187995
CAMB-721AC	MN908947.3	614	G	C	0.0053	0.0079	4e-04	2.7e-05	0.00612114113981393	GGC	ORF1ab:leader-protein	A117P	G349C	GCT>CCT	Missense	ORF1ab:leader-protein	0.993812564912823
CAMB-721AC	MN908947.3	6383	G	C	0.0075	0.01	1.6e-05	7.9e-07	0.00818751003371328	TGC	ORF1ab:nsp3	A1222P	G3664C	GCC>CCC	Missense	ORF1ab:nsp3	0.991629016352086
CAMB-721AC	MN908947.3	6813	C	T	0.0061	0.011	0.00017	1.6e-06	0.00814159292035398	ACT	ORF1ab:nsp3	T1365I	C4094T	ACT>ATT	Missense	ORF1ab:nsp3	0.991858407079646
CAMB-721BB	MN908947.3	13914	T	G	0.0077	0.0034	6.4e-06	0.00079	0.00635997456010176	ATA	ORF1ab:RNA-dependent-RNA-polymerase	N149K	T447G	AAT>AAG	Missense	ORF1ab:RNA-dependent-RNA-polymerase	0.993640025439898
CAMB-721BB	MN908947.3	14408	C	T	1	1	0	0	0.999718389186145	CCT	ORF1ab:RNA-dependent-RNA-polymerase	P314L	C941T	CCT>CTT	Missense	ORF1ab:RNA-dependent-RNA-polymerase	0.000281610813855252
CAMB-721BB	MN908947.3	15540	C	T	1	1	0	0	0.999721642310369	TCA	ORF1ab:RNA-dependent-RNA-polymerase	V691V	C2073T	GTC>GTT	Synonymous	ORF1ab:RNA-dependent-RNA-polymerase	0.000278357689631176
CAMB-721BB	MN908947.3	23403	A	G	1	1	0	0	0.999896800825593	GAT	S	D614G	A1841G	GAT>GGT	Missense	GU280_gp02, spike glycoprotein	0.000103199174406605
CAMB-721BB	MN908947.3	241	C	T	1	1	0	0	0.999859154929577	TCG	NA	NA	NA	NA	NA	NA	0.000140845070422535
CAMB-721BB	MN908947.3	3037	C	T	1	1	1.1e-37	8.4e-257	0.997938144329897	TCT	ORF1ab:nsp3	F106F	C318T	TTC>TTT	Synonymous	ORF1ab:nsp3	0.00206185567010309
CAMB-721BB	MN908947.3	751	C	T	1	0.99	0	0	0.998585572842999	ACA	ORF1ab:leader-protein	N162N	C486T	AAC>AAT	Synonymous	ORF1ab:leader-protein	0.00141442715700141
CAMB-721CA	MN908947.3	105	G	T	1	1	0	0	0.999887569706782	TGC	NA	NA	NA	NA	NA	NA	2.24860586436409e-05
CAMB-721CA	MN908947.3	10567	T	G	0.03	0.054	1.1e-14	2.6e-24	0.0375084772288591	TTC	ORF1ab:3C-like-proteinase	V171V	T513G	GTT>GTG	Synonymous	ORF1ab:3C-like-proteinase	0.962439355208931
CAMB-721CA	MN908947.3	11074	C	INS	0.036	0.02	6.2e-09	0.0014	0.0317634357815188	TCT	ORF1ab:nsp6	.	101-102-insfrshift	.	no-SNV	ORF1ab:nsp6	0.968017273371344
CAMB-721CA	MN908947.3	11075	T	-	0.03	0.098	7.2e-08	1.3e-24	0.0493430120371221	CTT	ORF1ab:nsp6	.	103-103-delfrshift	.	no-SNV	ORF1ab:nsp6	0.9415602315538
CAMB-721CA	MN908947.3	11273	GTTGATACTAGTTTGTCTGGTTTT	-	0.01325	0.0125875	8.8e-05;9.5e-05;0.00019;0.00012;0.00022;2e-04;0.00044;0.00024;0.00021;0.00024;3e-04;0.00091;0.00039;0.00061;0.00041;0.00024;0.00022;0.00012;0.00013;0.00024;3.2e-05;3e-04;0.00011;4e-05	0.47;3.5e-05;8.5e-05;4.7e-05;9.9e-05;7.9e-05;2e-04;0.00011;9.1e-05;0.00011;0.00013;0.00043;0.00016;0.00028;0.00019;0.00011;1e-04;5.1e-05;5.4e-05;0.00011;8.5e-06;0.00014;NA;NA	0.0135177979535956	GGT	ORF1ab:nsp6	.	301-324-delinframe	.	no-SNV	ORF1ab:nsp6	0.990420849754049
CAMB-721CA	MN908947.3	12599	AGTG	-	0.03	0.02175	5.8e-10;2.1e-10;7.6e-15;1.7e-14	6.9e-08;6.3e-08;1e-11;2.9e-11	0.026224566691786	TAG	ORF1ab:nsp8	.	508-511-delfrshift	.	no-SNV	ORF1ab:nsp8	0.973766051364366
CAMB-721CA	MN908947.3	14408	C	T	1	1	0	0	0.999665446941976	CCT	ORF1ab:RNA-dependent-RNA-polymerase	P314L	C941T	CCT>CTT	Missense	ORF1ab:RNA-dependent-RNA-polymerase	0.000250914793518035
CAMB-721CA	MN908947.3	15442	A	T	0.11	0.15	2.1e-49	1.5e-60	0.113863744640305	CAT	ORF1ab:RNA-dependent-RNA-polymerase	M659L	A1975T	ATG>TTG	Missense	ORF1ab:RNA-dependent-RNA-polymerase	0.886136255359695
CAMB-721CA	MN908947.3	17013	A	C	0.043	0.03	1.4e-20	5e-15	0.0375477554918816	CAG	ORF1ab:helicase	S259S	A777C	TCA>TCC	Synonymous	ORF1ab:helicase	0.958273638968481
CAMB-721CA	MN908947.3	203	C	T	0.044	0.022	5.6e-20	1.1e-10	0.0361292256952252	TCG	NA	NA	NA	NA	NA	NA	0.963845788671514
CAMB-721CA	MN908947.3	21575	C	T	0.057	0.049	1.9e-15	5.2e-12	0.0543478260869565	TCT	S	L5F	C13T	CTT>TTT	Missense	GU280_gp02, spike glycoprotein	0.945301542776999
CAMB-721CA	MN908947.3	21994	TTA	-	0.0173333333333333	0.0055	3.8e-05;8.2e-05;1.5e-09	0.0052;0.0063;NA	0.0151424694708277	ATT	S	.	432-434-delinframe	.	no-SNV	GU280_gp02, spike glycoprotein	0.984617911101379
CAMB-721CA	MN908947.3	23403	A	G	1	1	0	0	0.999905452998322	GAT	S	D614G	A1841G	GAT>GGT	Missense	GU280_gp02, spike glycoprotein	8.27286264684331e-05
CAMB-721CA	MN908947.3	23435	C	T	0.042	0.038	6.5e-20	1.2e-18	0.0408542576742314	TCA	S	H625Y	C1873T	CAT>TAT	Missense	GU280_gp02, spike glycoprotein	0.959145742325769
CAMB-721CA	MN908947.3	241	C	T	1	1	0	0	0.999804286133673	TCG	NA	NA	NA	NA	NA	NA	0.000122321166454643
CAMB-721CA	MN908947.3	24213	C	T	0.014	0.014	5.2e-07	4.8e-07	0.0141987829614604	TCT	S	S884F	C2651T	TCT>TTT	Missense	GU280_gp02, spike glycoprotein	0.98580121703854
CAMB-721CA	MN908947.3	25521	C	T	0.02	0.036	3.8e-10	3.5e-17	0.026349111764925	TCG	ORF3a	F43F	C129T	TTC>TTT	Synonymous	GU280_gp03	0.973613645674277
CAMB-721CA	MN908947.3	26284	GTT	-	0.00813333333333333	0.0123333333333333	0.0044;0.0036;0.00068	0.00062;0.00038;4.2e-05	0.00911625911625912	AGT	E	.	40-42-delinframe	.	no-SNV	GU280_gp04	0.991072669167709
CAMB-721CA	MN908947.3	27208	C	T	0.0076	0.0093	4.6e-05	7.4e-06	0.0082473676484326	TCA	ORF6	H3Y	C7T	CAT>TAT	Missense	GU280_gp06	0.991699251331189
CAMB-721CA	MN908947.3	28253	C	T	0.052	0.022	5.4e-23	1.3e-10	0.0416253427454641	TCA	ORF8	F120F	C360T	TTC>TTT	Synonymous	GU280_gp09	0.957966279680299
CAMB-721CA	MN908947.3	28445	C	T	0.005	0.01	0.00036	1.9e-06	0.00749081315367945	TCA	N	Q58*	C172T	CAA>TAA	Nonsense	GU280_gp10	0.992509186846321
CAMB-721CA	MN908947.3	28706	C	T	0.021	0.022	1.7e-10	5.1e-11	0.0216694168560665	TCA	N	H145Y	C433T	CAC>TAC	Missense	GU280_gp10	0.978330583143934
CAMB-721CA	MN908947.3	28744	C	T	0.012	0.0083	2.3e-06	7.1e-05	0.0101911222624911	TCG	N	I157I	C471T	ATC>ATT	Synonymous	GU280_gp10	0.988322027073072
CAMB-721CA	MN908947.3	28881	GGG	AAC	0.99	1	0;0;0	0;0;0	0.99638141809291	AGG	N	.	608-610-mnv	.	no-SNV	GU280_gp10	0.000109397221310579
CAMB-721CA	MN908947.3	29274	C	T	0.041	0.012	3e-19	7.2e-07	0.027075183018941	ACA	N	T334I	C1001T	ACA>ATA	Missense	GU280_gp10	0.972924816981059
CAMB-721CA	MN908947.3	3037	C	T	1	1	0	0	1	TCT	ORF1ab:nsp3	F106F	C318T	TTC>TTT	Synonymous	ORF1ab:nsp3	0
CAMB-721CA	MN908947.3	505	TCA	-	0.0113333333333333	0.013	1.5e-06;3e-06;0.00018	5.2e-07;9.5e-07;6.5e-05	0.0118099231306778	CTC	ORF1ab:leader-protein	.	240-242-delinframe	.	no-SNV	ORF1ab:leader-protein	0.987939134703036
CAMB-721CA	MN908947.3	519	T	G	0.0043	0.014	0.0059	5.5e-07	0.00736126840317101	ATG	ORF1ab:leader-protein	M85R	T254G	ATG>AGG	Missense	ORF1ab:leader-protein	0.936579841449604
CAMB-721CA	MN908947.3	522	TTGA	-	0.0335	0.02875	5.3e-08;2.3e-06;0.00024;3.2e-06	6.1e-07;4.9e-07;0.00077;NA	0.0313632290489734	GTT	ORF1ab:leader-protein	.	257-260-delfrshift	.	no-SNV	ORF1ab:leader-protein	0.941760566420585
CAMB-721CA	MN908947.3	635	C	T	0.019	0.034	9.3e-10	6.2e-16	0.0233994695672609	TCG	ORF1ab:leader-protein	R124C	C370T	CGT>TGT	Missense	ORF1ab:leader-protein	0.976600530432739
CAMB-721CA	MN908947.3	6683	AATTATGCTAAGCCTTTTCTTAACAAAGTTGTTAGTACAACTACTAACATAGTTACACGGTGTT	-	0.00033828125	0.008825	NA;NA;NA;NA;NA;NA;NA;NA;NA;NA;NA;NA;NA;NA;NA;NA;NA;NA;NA;NA;NA;NA;NA;NA;NA;NA;NA;NA;NA;NA;NA;NA;NA;NA;NA;NA;NA;NA;NA;NA;NA;NA;NA;NA;NA;NA;NA;NA;NA;NA;NA;NA;NA;NA;NA;NA;NA;NA;NA;3.9e-06;5.5e-06;NA;NA;NA	3e-05;2.2e-05;0.00017;8.6e-05;2.7e-06;1.1e-05;3.1e-05;7.3e-06;5.9e-06;5.1e-06;9.6e-06;1.1e-05;3.2e-06;1.1e-05;3.5e-05;5.4e-06;4.8e-06;5.3e-06;5.1e-06;4.8e-06;1e-05;3.9e-06;2.5e-05;6.8e-05;5.3e-05;1.2e-06;4e-06;6.5e-06;8.3e-06;1.2e-05;9e-06;5.3e-06;0.00015;2.9e-05;7.4e-05;7.2e-06;1e-05;8.9e-06;7.8e-06;7.7e-06;1.1e-05;7.9e-06;6.9e-06;6.8e-06;7.8e-06;8.7e-06;4.5e-06;7e-06;7.3e-06;5.9e-06;7.9e-06;7.6…	0.00551823416506718	TAA	ORF1ab:nsp3	.	3964-4027-delfrshift	.	no-SNV	ORF1ab:nsp3	0.992693110647182
CAMB-721CA	MN908947.3	9430	C	T	0.0083	0.011	0.00012	3.3e-05	0.00888248709638699	TCG	ORF1ab:nsp4	I292I	C876T	ATC>ATT	Synonymous	ORF1ab:nsp4	0.991117512903613
CAMB-721D9	MN908947.3	11075	T	-	0.041	0.035	1.2e-10	4.8e-10	0.0361550119073393	CTT	ORF1ab:nsp6	.	103-103-delfrshift	.	no-SNV	ORF1ab:nsp6	0.959839792162806
CAMB-721D9	MN908947.3	11195	C	T	1	1	0	0	0.99912739965096	TCT	ORF1ab:nsp6	L75F	C223T	CTT>TTT	Missense	ORF1ab:nsp6	0.00024931438544004
CAMB-721D9	MN908947.3	13170	C	A	0.0048	0.0066	6.5e-05	2.8e-05	0.00644961879249949	ACT	ORF1ab:nsp10	T49N	C146A	ACT>AAT	Missense	ORF1ab:nsp10	0.993529775396662
CAMB-721D9	MN908947.3	14408	C	T	1	1	0	0	0.997662347953564	CCT	ORF1ab:RNA-dependent-RNA-polymerase	P314L	C941T	CCT>CTT	Missense	ORF1ab:RNA-dependent-RNA-polymerase	0.000673560759142597
CAMB-721D9	MN908947.3	20956	C	T	0.01	0.0054	2.3e-05	0.00024	0.00586831111995226	TCT	ORF1ab:2'-O-ribose-methyltransferase	L100F	C298T	CTT>TTT	Missense	ORF1ab:2'-O-ribose-methyltransferase	0.993733837278695
CAMB-721D9	MN908947.3	23403	A	G	1	1	0	0	0.999069197795468	GAT	S	D614G	A1841G	GAT>GGT	Missense	GU280_gp02, spike glycoprotein	0.000122473974280465
CAMB-721D9	MN908947.3	241	C	T	1	1	0	0	0.998937255568781	TCG	NA	NA	NA	NA	NA	NA	0.000212548886243836
CAMB-721D9	MN908947.3	28881	GGG	AAC	1	1	0;0;0	0;0;0	0.999276061776062	AGG	N	.	608-610-mnv	.	no-SNV	GU280_gp10	0.000539519827353655
CAMB-721D9	MN908947.3	3037	C	T	1	1	0	0	0.999319033026898	TCT	ORF1ab:nsp3	F106F	C318T	TTC>TTT	Synonymous	ORF1ab:nsp3	0.000113494495516967
CAMB-721D9	MN908947.3	3373	C	A	1	1	0	0	0.998728470697029	ACA	ORF1ab:nsp3	D218E	C654A	GAC>GAA	Missense	ORF1ab:nsp3	0
CAMB-721D9	MN908947.3	4246	C	T	1	1	0	0	0.999702496738907	CCA	ORF1ab:nsp3	T509T	C1527T	ACC>ACT	Synonymous	ORF1ab:nsp3	0.000137309197427741
CAMB-721D9	MN908947.3	4780	C	T	1	1	0	0	0.998910987562332	TCT	ORF1ab:nsp3	I687I	C2061T	ATC>ATT	Synonymous	ORF1ab:nsp3	0.000114632888175618
CAMB-721D9	MN908947.3	6597	A	G	0.017	0.014	1.2e-07	6.5e-08	0.0145392345520633	AAT	ORF1ab:nsp3	N1293S	A3878G	AAT>AGT	Missense	ORF1ab:nsp3	0.985460765447937
CAMB-721D9	MN908947.3	9246	C	T	1	1	0	0	0.998942172073343	GCT	ORF1ab:nsp4	A231V	C692T	GCT>GTT	Missense	ORF1ab:nsp4	0.000235072872590503
CAMB-721F7	MN908947.3	14408	C	T	1	1	0	0	0.999673561444639	CCT	ORF1ab:RNA-dependent-RNA-polymerase	P314L	C941T	CCT>CTT	Missense	ORF1ab:RNA-dependent-RNA-polymerase	0.000326438555361011
CAMB-721F7	MN908947.3	15576	TAACAAAATTGCCGATAAGTATGTCCGCAATT	-	0.0007203125	0.03653125	NA;NA;NA;NA;6.6e-11;NA;NA;NA;NA;NA;NA;NA;NA;NA;NA;NA;NA;NA;NA;NA;NA;NA;NA;NA;NA;NA;NA;NA;NA;NA;NA;NA	1.5e-17;4.3e-18;2e-17;2.5e-17;1.7e-16;2.7e-17;3.4e-17;2.9e-17;8.6e-18;9.2e-18;8.8e-18;8.3e-18;8.6e-18;1.4e-17;7.7e-18;5e-19;2.2e-19;3.3e-19;5.3e-18;1.7e-18;1.5e-18;1.6e-17;8.8e-18;1e-17;1.5e-17;6.9e-18;9.5e-18;1.1e-17;1.3e-17;6.8e-19;4.7e-18;7.3e-18	0.0106861134677521	GTA	ORF1ab:RNA-dependent-RNA-polymerase	.	2109-2140-delfrshift	.	no-SNV	ORF1ab:RNA-dependent-RNA-polymerase	0.989377086643695
CAMB-721F7	MN908947.3	1758	C	T	0.043	0.012	2e-20	1.1e-06	0.0383163265306122	GCA	ORF1ab:nsp2	A318V	C953T	GCA>GTA	Missense	ORF1ab:nsp2	0.961632653061224
CAMB-721F7	MN908947.3	22671	A	G	1	1	0	0	0.999951573849879	AAT	S	N370S	A1109G	AAT>AGT	Missense	GU280_gp02, spike glycoprotein	0
CAMB-721F7	MN908947.3	23403	A	G	1	1	0	0	0.999881169722045	GAT	S	D614G	A1841G	GAT>GGT	Missense	GU280_gp02, spike glycoprotein	0.000108027525413475
CAMB-721F7	MN908947.3	241	C	T	1	1	0	0	0.999758821117623	TCG	NA	NA	NA	NA	NA	NA	0.000144707329426235
CAMB-721F7	MN908947.3	3037	C	T	1	1	0	0	1	TCT	ORF1ab:nsp3	F106F	C318T	TTC>TTT	Synonymous	ORF1ab:nsp3	0
CAMB-72203	MN908947.3	14408	C	T	1	1	0	0	0.999884384152921	CCT	ORF1ab:RNA-dependent-RNA-polymerase	P314L	C941T	CCT>CTT	Missense	ORF1ab:RNA-dependent-RNA-polymerase	7.70772313858486e-05
CAMB-72203	MN908947.3	23403	A	G	1	1	0	0	0.999857416142869	GAT	S	D614G	A1841G	GAT>GGT	Missense	GU280_gp02, spike glycoprotein	9.50559047539834e-05
CAMB-72203	MN908947.3	241	C	T	1	1	0	0	0.99972581873572	TCG	NA	NA	NA	NA	NA	NA	0.000213252094440213
CAMB-72203	MN908947.3	28881	GGG	AAC	1	1	0;0;0	3e-265;1.4e-270;4.1e-282	1	AGG	N	.	608-610-mnv	.	no-SNV	GU280_gp10	0
CAMB-72203	MN908947.3	3037	C	T	1	1	0	0	1	TCT	ORF1ab:nsp3	F106F	C318T	TTC>TTT	Synonymous	ORF1ab:nsp3	0
CAMB-72221	MN908947.3	10951	A	G	0.013	0.02	1.2e-07	1.3e-10	0.0161832926095117	AAT	ORF1ab:3C-like-proteinase	Q299Q	A897G	CAA>CAG	Synonymous	ORF1ab:3C-like-proteinase	0.983816707390488
CAMB-72221	MN908947.3	11075	T	-	0.037	0.038	2.1e-09	5.9e-10	0.037552889128953	CTT	ORF1ab:nsp6	.	103-103-delfrshift	.	no-SNV	ORF1ab:nsp6	0.957418624689739
CAMB-72221	MN908947.3	14408	C	T	1	1	0	0	0.998269711973593	CCT	ORF1ab:RNA-dependent-RNA-polymerase	P314L	C941T	CCT>CTT	Missense	ORF1ab:RNA-dependent-RNA-polymerase	0.000585635947399244
CAMB-72221	MN908947.3	16163	C	T	0.0075	0.0056	2.6e-05	0.00016	0.00663210307479082	ACT	ORF1ab:RNA-dependent-RNA-polymerase	T899I	C2696T	ACT>ATT	Missense	ORF1ab:RNA-dependent-RNA-polymerase	0.993111236589497
CAMB-72221	MN908947.3	171	C	T	0.0089	0.012	4.4e-06	2.3e-07	0.0100032619332391	ACT	NA	NA	NA	NA	NA	NA	0.989931499401979
CAMB-72221	MN908947.3	19086	G	T	0.0052	0.007	0.00029	3.8e-05	0.00592117436624931	AGT	ORF1ab:3'-to-5'-exonuclease	K349N	G1047T	AAG>AAT	Missense	ORF1ab:3'-to-5'-exonuclease	0.99392462838463
CAMB-72221	MN908947.3	20991	G	A	0.089	0.088	3.6e-40	7.9e-40	0.0883024034073623	TGA	ORF1ab:2'-O-ribose-methyltransferase	L111L	G333A	TTG>TTA	Synonymous	ORF1ab:2'-O-ribose-methyltransferase	0.911418720210932
CAMB-72221	MN908947.3	23403	A	G	1	1	0	0	0.998731704323456	GAT	S	D614G	A1841G	GAT>GGT	Missense	GU280_gp02, spike glycoprotein	5.11409546993423e-05
CAMB-72221	MN908947.3	241	C	T	1	1	0	0	0.998438903383089	TCG	NA	NA	NA	NA	NA	NA	0.000235233736794833
CAMB-72221	MN908947.3	27493	C	T	0.15	0.14	2e-67	2.4e-65	0.144211952431131	ACC	ORF7a	P34S	C100T	CCT>TCT	Missense	GU280_gp07	0.85568769130413
CAMB-72221	MN908947.3	28881	GGG	AAC	1	1	0;0;0	0;0;0	0.999128751210068	AGG	N	.	608-610-mnv	.	no-SNV	GU280_gp10	0.000107553866561503
CAMB-72221	MN908947.3	3037	C	T	1	1	0	0	0.998829754757301	TCT	ORF1ab:nsp3	F106F	C318T	TTC>TTT	Synonymous	ORF1ab:nsp3	0.000203520911773685
CAMB-72221	MN908947.3	3510	C	T	0.011	0.01	7.9e-06	7.2e-06	0.0104029304029304	GCC	ORF1ab:nsp3	A264V	C791T	GCC>GTC	Missense	ORF1ab:nsp3	0.989157509157509
CAMB-72221	MN908947.3	5698	T	C	0.014	0.013	5.9e-08	1.3e-07	0.0138212077170785	CTG	ORF1ab:nsp3	P993P	T2979C	CCT>CCC	Synonymous	ORF1ab:nsp3	0.986150294947422
CAMB-72230	MN908947.3	11074	C	INS	0.035	0.039	8.9e-09	7.8e-09	0.0365293683548801	TCT	ORF1ab:nsp6	.	101-102-insfrshift	.	no-SNV	ORF1ab:nsp6	0.963361303195124
CAMB-72230	MN908947.3	11075	T	-	0.01	0.023	0.0013	9e-07	0.0149084485187042	CTT	ORF1ab:nsp6	.	103-103-delfrshift	.	no-SNV	ORF1ab:nsp6	0.981976175129509
CAMB-72230	MN908947.3	13858	G	T	1	1	0	0	0.999580676159692	TGA	ORF1ab:RNA-dependent-RNA-polymerase	D131Y	G391T	GAC>TAC	Missense	ORF1ab:RNA-dependent-RNA-polymerase	1.74718266794793e-05
CAMB-72230	MN908947.3	14408	C	T	1	1	0	0	0.99837404822335	CCT	ORF1ab:RNA-dependent-RNA-polymerase	P314L	C941T	CCT>CTT	Missense	ORF1ab:RNA-dependent-RNA-polymerase	0.000264382402707276
CAMB-72230	MN908947.3	15004	G	T	0.0036	0.0098	0.0028	5e-06	0.00731452455590387	TGA	ORF1ab:RNA-dependent-RNA-polymerase	E513*	G1537T	GAG>TAG	Nonsense	ORF1ab:RNA-dependent-RNA-polymerase	0.985475444096134
CAMB-72230	MN908947.3	15487	G	T	0.0033	0.0087	0.0016	5.5e-06	0.00431202359094197	AGG	ORF1ab:RNA-dependent-RNA-polymerase	G674*	G2020T	GGA>TGA	Nonsense	ORF1ab:RNA-dependent-RNA-polymerase	0.995632337394981
CAMB-72230	MN908947.3	19638	T	-	0.014	0.017	6.2e-07	9.7e-08	0.015056717025281	CTT	ORF1ab:endoRNAse	.	18-18-delfrshift	.	no-SNV	ORF1ab:endoRNAse	0.984943282974719
CAMB-72230	MN908947.3	21641	G	-	0.0052	0.011	0.00054	8.7e-06	0.00688791484032561	TGC	S	.	79-79-delfrshift	.	no-SNV	GU280_gp02, spike glycoprotein	0.992694635775412
CAMB-72230	MN908947.3	23403	A	G	1	0.99	0	0	0.997952050411067	GAT	S	D614G	A1841G	GAT>GGT	Missense	GU280_gp02, spike glycoprotein	5.90754689115345e-05
CAMB-72230	MN908947.3	241	C	T	1	1	0	0	0.999856836077308	TCG	NA	NA	NA	NA	NA	NA	7.15819613457409e-05
CAMB-72230	MN908947.3	2410	A	G	0.0074	0.01	3.1e-05	3.5e-06	0.00862068965517241	GAT	ORF1ab:nsp2	G535G	A1605G	GGA>GGG	Synonymous	ORF1ab:nsp2	0.991379310344828
CAMB-72230	MN908947.3	25734	C	T	1	1	0	0	0.999903855398519	TCT	ORF3a	F114F	C342T	TTC>TTT	Synonymous	GU280_gp03	9.61446014806269e-05
CAMB-72230	MN908947.3	27115	G	-	0.0031	0.0065	0.0016	4.5e-05	0.00458052814411756	CGC	M	.	593-593-delfrshift	.	no-SNV	GU280_gp05	0.995327246457008
CAMB-72230	MN908947.3	2857	C	T	0.0093	0.026	3.8e-06	1.8e-13	0.0205725291079401	TCG	ORF1ab:nsp3	L46L	C138T	CTC>CTT	Synonymous	ORF1ab:nsp3	0.979339928215005
CAMB-72230	MN908947.3	28706	C	T	1	1	0	0	0.999261771747805	TCA	N	H145Y	C433T	CAC>TAC	Missense	GU280_gp10	7.98084596967278e-05
CAMB-72230	MN908947.3	28881	GGG	AAC	0.996666666666667	1	0;0;0	0;0;0	0.998211091234347	AGG	N	.	608-610-mnv	.	no-SNV	GU280_gp10	0
[truncated: 16,889 more rows]
